# Supplementary material for: Genetic and Molecular Characterization of H9c2 Rat Myoblast Cell Line
Source: Cells. 2025 Mar 28;14(7):502. doi: 10.3390/cells14070502 (PMC11988023; doi:10.3390/cells14070502)
Supplement: Supplementary file 1 [file cells-14-00502-s001.zip]

Archive with 3 entries (3 files):
- Supplemental Material.pdf
- Table S1.xlsx
- Table S2.pdf
