# Supplementary material for: Genetic and Molecular Characterization of H9c2 Rat Myoblast Cell Line
Source: Cells. 2025 Mar 28;14(7):502. doi: 10.3390/cells14070502 (PMC11988023; doi:10.3390/cells14070502)
Supplement: Supplementary file 1 [file cells-14-00502-s001.zip › Table S1.xlsx]

## Sheet: Sheet 1
Table S1. Gene expression in H9c2 cells as assessed by Next Generation Sequencing
Transcript_Id	Transcript_length	Effective_length	Estimated_counts	TPM	Gene_Id	Gene_name	Gene_description
ENSRNOT00000050156	1545	1376.63	288905	13134.6	ENSRNOG00000034234	Mt-co1	mitochondrially encoded cytochrome c oxidase I [Source:RGD Symbol;Acc:621871]
ENSRNOT00000118012	1872	1703.63	355497	13059.9	ENSRNOG00000062337	LOC120102105	18S ribosomal RNA [Source:RGD Symbol;Acc:41236247]
ENSRNOT00000049683	784	615.733	118968	12092.6	ENSRNOG00000030700	Mt-co3	mitochondrially encoded cytochrome c oxidase III [Source:RGD Symbol;Acc:621873]
ENSRNOT00000005311	5825	5656.63	1.08597e+06	12015.5	ENSRNOG00000003897	Col1a1	collagen type I alpha 1 chain [Source:RGD Symbol;Acc:61817]
ENSRNOT00000016423	4687	4518.63	809973	11218.7	ENSRNOG00000011292	Col1a2	collagen type I alpha 2 chain [Source:RGD Symbol;Acc:621351]
ENSRNOT00000046201	204	64.146	11435	11156.9	ENSRNOG00000033299	Mt-atp8	mitochondrially encoded ATP synthase membrane subunit 8 [Source:RGD Symbol;Acc:621240]
ENSRNOT00000043693	684	515.758	88629	10755	ENSRNOG00000030371	Mt-co2	mitochondrially encoded cytochrome c oxidase II [Source:RGD Symbol;Acc:621872]
ENSRNOT00000004956	4787	4618.63	785185	10639.9	ENSRNOG00000003357	Col3a1	collagen type III alpha 1 chain [Source:RGD Symbol;Acc:71029]
ENSRNOT00000102917	2097	1928.63	268778	8722.18	ENSRNOG00000062678	H19	H19 imprinted maternally expressed transcript [Source:RGD Symbol;Acc:2775]
ENSRNOT00000046108	681	512.759	71430	8718.62	ENSRNOG00000031979	Mt-atp6	mitochondrially encoded ATP synthase membrane subunit 6 [Source:RGD Symbol;Acc:621239]
ENSRNOT00000028315	915	746.715	98936.5	8292.44	ENSRNOG00000064385	Ftl1	ferritin light chain 1 [Source:RGD Symbol;Acc:61813]
ENSRNOT00000013608	1737	1568.63	200592	8003.38	ENSRNOG00000009439	Eef1a1	eukaryotic translation elongation factor 1 alpha 1 [Source:RGD Symbol;Acc:67387]
ENSRNOT00000105242	1907	1738.63	190220	6847.44	ENSRNOG00000034254	Actb	actin, beta [Source:RGD Symbol;Acc:628837]
ENSRNOT00000042098	1143	974.631	84013	5394.94	ENSRNOG00000031766	Mt-cyb	mitochondrially encoded cytochrome b [Source:RGD Symbol;Acc:620081]
ENSRNOT00000083468	1621	1452.63	121077	5216.59	ENSRNOG00000058039	Acta2	actin alpha 2, smooth muscle [Source:RGD Symbol;Acc:621676]
ENSRNOT00000017486	2036	1867.63	151170	5065.89	ENSRNOG00000012840	Sparc	secreted protein acidic and cysteine rich [Source:RGD Symbol;Acc:3742]
ENSRNOT00000041241	348	184.112	13250	4504.16	ENSRNOG00000033615	Mt-nd3	mitochondrially encoded NADH:ubiquinone oxidoreductase core subunit 3 [Source:RGD Symbol;Acc:620557]
ENSRNOT00000030919	887	718.717	51699	4501.99	ENSRNOG00000022619	Fth1	ferritin heavy chain 1 [Source:RGD Symbol;Acc:2635]
ENSRNOT00000013538	543	374.909	25021.4	4177.02	ENSRNOG00000009884	Lgals1	galectin 1 [Source:RGD Symbol;Acc:69355]
ENSRNOT00000108683	4801	4632.63	289002	3904.4	ENSRNOG00000064743	LOC120093067	28S ribosomal RNA [Source:RGD Symbol;Acc:41091831]
ENSRNOT00000010180	883	714.717	42965.1	3762.38	ENSRNOG00000007650	Cd63	Cd63 molecule [Source:RGD Symbol;Acc:62080]
ENSRNOT00000040993	1039	870.631	49564	3562.97	ENSRNOG00000031033	Mt-nd2	mitochondrially encoded NADH:ubiquinone oxidoreductase core subunit 2 [Source:RGD Symbol;Acc:620556]
ENSRNOT00000068323	339	175.738	9737.84	3467.98	ENSRNOG00000042886	Rps28	ribosomal protein S28 [Source:RGD Symbol;Acc:621046]
ENSRNOT00000086091	2063	1894.63	99279	3279.54	ENSRNOG00000016831	Serpinh1	serpin family H member 1 [Source:RGD Symbol;Acc:69302]
ENSRNOT00000098312	1991	1822.63	92807.9	3186.88	ENSRNOG00000012840	Sparc	secreted protein acidic and cysteine rich [Source:RGD Symbol;Acc:3742]
ENSRNOT00000024430	1765	1596.63	77041	3019.94	ENSRNOG00000018087	Vim	vimentin [Source:RGD Symbol;Acc:621646]
ENSRNOT00000050443	1269	1100.63	51974.9	2955.51	ENSRNOG00000018630	LOC108351137	glyceraldehyde-3-phosphate dehydrogenase [Source:RGD Symbol;Acc:11369796]
ENSRNOT00000047450	3179	3010.63	140832	2927.69	ENSRNOG00000020266	Eef2	eukaryotic translation elongation factor 2 [Source:RGD Symbol;Acc:61979]
ENSRNOT00000044582	297	137.89	6288	2854.05	ENSRNOG00000031053	Mt-nd4l	mitochondrially encoded NADH:ubiquinone oxidoreductase core subunit 4L [Source:RGD Symbol;Acc:620494]
ENSRNOT00000005577	348	184.112	7986	2714.73	ENSRNOG00000004196	Rps29	ribosomal protein S29 [Source:RGD Symbol;Acc:3596]
ENSRNOT00000042928	1378	1209.63	52391	2710.72	ENSRNOG00000029707	Mt-nd4	mitochondrially encoded NADH:ubiquinone oxidoreductase core subunit 4 [Source:RGD Symbol;Acc:620559]
ENSRNOT00000083351	5620	5451.63	218425	2507.59	ENSRNOG00000045829	Thbs1	thrombospondin 1 [Source:RGD Symbol;Acc:1588455]
ENSRNOT00000109157	450	282.541	11200	2480.95	ENSRNOG00000068445	Rplp2	ribosomal protein lateral stalk subunit P2 [Source:RGD Symbol;Acc:621775]
ENSRNOT00000059735	3364	3195.63	126503	2477.56	ENSRNOG00000002052	Ccdc80	coiled-coil domain containing 80 [Source:RGD Symbol;Acc:69421]
ENSRNOT00000047550	955	786.71	30000	2386.64	ENSRNOG00000030644	Mt-nd1	mitochondrially encoded NADH:ubiquinone oxidoreductase core subunit 1 [Source:RGD Symbol;Acc:620555]
ENSRNOT00000001518	1277	1108.63	40864	2306.93	ENSRNOG00000001148	Rplp0	ribosomal protein lateral stalk subunit P0 [Source:RGD Symbol;Acc:621247]
ENSRNOT00000044608	2235	2066.63	72709	2201.94	ENSRNOG00000034066	Hspa8	heat shock protein family A (Hsp70) member 8 [Source:RGD Symbol;Acc:621725]
ENSRNOT00000006359	716	547.743	19007.8	2171.87	ENSRNOG00000004741	Rpl19	ribosomal protein L19 [Source:RGD Symbol;Acc:621183]
ENSRNOT00000025421	609	440.796	14324.5	2033.86	ENSRNOG00000018795	Rpl18a	ribosomal protein L18A [Source:RGD Symbol;Acc:1302976]
ENSRNOT00000019508	950	781.711	24803.7	1985.87	ENSRNOG00000014179	Rps2	ribosomal protein S2 [Source:RGD Symbol;Acc:619887]
ENSRNOT00000108494	2278	2109.63	64155.1	1903.29	ENSRNOG00000036701	Actg1	actin, gamma 1 [Source:RGD Symbol;Acc:1304556]
ENSRNOT00000110905	8058	7889.63	239542	1900.22	ENSRNOG00000014288	Fn1	fibronectin 1 [Source:RGD Symbol;Acc:2624]
ENSRNOT00000115737	153	32.62	988	1895.6	ENSRNOG00000069960	LOC120101957	5.8S ribosomal RNA [Source:RGD Symbol;Acc:41012016]
ENSRNOT00000080988	1545	1376.63	41453.1	1884.6	ENSRNOG00000052802	Aldoa	aldolase, fructose-bisphosphate A [Source:RGD Symbol;Acc:2089]
ENSRNOT00000089074	706	537.744	15866.4	1846.65	ENSRNOG00000054140	Myl6	myosin light chain 6 [Source:RGD Symbol;Acc:1589019]
ENSRNOT00000119907	2341	2172.63	63452.9	1827.87	ENSRNOG00000055962	Bgn	biglycan [Source:RGD Symbol;Acc:2207]
ENSRNOT00000042699	1388	1219.63	34883	1790.05	ENSRNOG00000029401	Actg2	actin gamma 2, smooth muscle [Source:RGD Symbol;Acc:2027]
ENSRNOT00000001383	886	717.717	20053.4	1748.7	ENSRNOG00000001049	Tpt1	tumor protein, translationally-controlled 1 [Source:RGD Symbol;Acc:621623]
ENSRNOT00000095929	234	85.974	2360.98	1718.73	ENSRNOG00000069384	Ubb-ps1	ubiquitin B, pseudogene 1 [Source:RGD Symbol;Acc:6496493]
ENSRNOT00000029791	498	330.087	8840.5	1676.21	ENSRNOG00000024603	Rps15	ribosomal protein S15 [Source:RGD Symbol;Acc:62026]
ENSRNOT00000034951	1074	905.631	23553.6	1627.74	ENSRNOG00000025936	Rpl6	ribosomal protein L6 [Source:RGD Symbol;Acc:619826]
ENSRNOT00000027246	566	397.843	10339.2	1626.5	ENSRNOG00000037897	Rps19	ribosomal protein S19 [Source:RGD Symbol;Acc:68440]
ENSRNOT00000020528	2755	2586.63	66979	1620.63	ENSRNOG00000015036	Ccn2	cellular communication network factor 2 [Source:RGD Symbol;Acc:621392]
ENSRNOT00000097784	3376	3207.63	82855.6	1616.66	ENSRNOG00000002746	Fstl1	follistatin-like 1 [Source:RGD Symbol;Acc:68955]
ENSRNOT00000083951	864	695.72	17865.7	1607.18	ENSRNOG00000056765	Rpl10	ribosomal protein L10 [Source:RGD Symbol;Acc:621178]
ENSRNOT00000109602	3615	3446.63	88483.3	1606.75	ENSRNOG00000010966	Itgb1	integrin subunit beta 1 [Source:RGD Symbol;Acc:2927]
ENSRNOT00000066328	608	439.797	11254.3	1601.57	ENSRNOG00000020595	Rps11	ribosomal protein S11 [Source:RGD Symbol;Acc:621026]
ENSRNOT00000111199	1723	1554.63	38756	1560.24	ENSRNOG00000047374	Gnas	GNAS complex locus [Source:RGD Symbol;Acc:2716]
ENSRNOT00000110990	1640	1471.63	36435	1549.53	ENSRNOG00000053468	Tuba1a	tubulin, alpha 1A [Source:RGD Symbol;Acc:619717]
ENSRNOT00000057585	8061	7892.63	194649	1543.52	ENSRNOG00000014288	Fn1	fibronectin 1 [Source:RGD Symbol;Acc:2624]
ENSRNOT00000003965	1789	1620.63	39856	1539.18	ENSRNOG00000002840	Atp5f1b	ATP synthase F1 subunit beta [Source:RGD Symbol;Acc:621368]
ENSRNOT00000091873	819	650.731	15928.1	1531.95	ENSRNOG00000027864	Ppia	peptidylprolyl isomerase A [Source:RGD Symbol;Acc:3372]
ENSRNOT00000024030	1077	908.631	22178.3	1527.64	ENSRNOG00000017628	Tagln	transgelin [Source:RGD Symbol;Acc:3723]
ENSRNOT00000080246	4563	4394.63	104131	1482.99	ENSRNOG00000020369	Igf2	insulin-like growth factor 2 [Source:RGD Symbol;Acc:2870]
ENSRNOT00000079731	3168	2999.63	69597.9	1452.14	ENSRNOG00000026963	Hsp90b1	heat shock protein 90 beta family member 1 [Source:RGD Symbol;Acc:1310482]
ENSRNOT00000014493	510	342.022	7921.29	1449.52	ENSRNOG00000010746	Rpl32	ribosomal protein L32 [Source:RGD Symbol;Acc:621203]
ENSRNOT00000019162	508	340.033	7840.41	1443.1	ENSRNOG00000014272	Rpl35	ribosomal protein L35 [Source:RGD Symbol;Acc:1303007]
ENSRNOT00000025067	2587	2418.63	55716	1441.75	ENSRNOG00000018294	Hspa5	heat shock protein family A (Hsp70) member 5 [Source:RGD Symbol;Acc:2843]
ENSRNOT00000083156	1568	1399.63	31872.1	1425.2	ENSRNOG00000053468	Tuba1a	tubulin, alpha 1A [Source:RGD Symbol;Acc:619717]
ENSRNOT00000015962	1065	896.631	20124.7	1404.74	ENSRNOG00000020660	Cfl1	cofilin 1 [Source:RGD Symbol;Acc:69285]
ENSRNOT00000086986	2425	2256.63	50425.9	1398.53	ENSRNOG00000019834	Hsp90ab1	heat shock protein 90 alpha family class B member 1 [Source:RGD Symbol;Acc:1303075]
ENSRNOT00000016329	1049	880.631	19538	1388.57	ENSRNOG00000011893	Rps3a	ribosomal protein S3a [Source:RGD Symbol;Acc:62078]
ENSRNOT00000054976	1712	1543.63	34035.1	1379.95	ENSRNOG00000036701	Actg1	actin, gamma 1 [Source:RGD Symbol;Acc:1304556]
ENSRNOT00000014180	1642	1473.63	32229.6	1368.82	ENSRNOG00000010079	Car3	carbonic anhydrase 3 [Source:RGD Symbol;Acc:2241]
ENSRNOT00000105987	1988	1819.63	39718.6	1366.13	ENSRNOG00000019629	Lamp1	lysosomal-associated membrane protein 1 [Source:RGD Symbol;Acc:2989]
ENSRNOT00000076978	1000	831.631	18115.6	1363.34	ENSRNOG00000003201	Rps4x	ribosomal protein S4, X-linked [Source:RGD Symbol;Acc:2324318]
ENSRNOT00000049000	1153	984.631	21301	1353.96	ENSRNOG00000016731	Tpm2	tropomyosin 2 [Source:RGD Symbol;Acc:1559479]
ENSRNOT00000042688	491	323.134	6857.05	1328.11	ENSRNOG00000032825	Rpl30l2	ribosomal protein L30-like 2 [Source:RGD Symbol;Acc:2318953]
ENSRNOT00000105296	2018	1849.63	39065.4	1321.87	ENSRNOG00000010079	Car3	carbonic anhydrase 3 [Source:RGD Symbol;Acc:2241]
ENSRNOT00000013393	513	345.006	7266.89	1318.27	ENSRNOG00000010105	S100a11	S100 calcium binding protein A11 [Source:RGD Symbol;Acc:1303295]
ENSRNOT00000005370	878	709.72	14919.5	1315.68	ENSRNOG00000003975	Pfn1	profilin 1 [Source:RGD Symbol;Acc:621825]
ENSRNOT00000048767	1830	1661.63	34622	1304.06	ENSRNOG00000029971	Mt-nd5	mitochondrially encoded NADH:ubiquinone oxidoreductase core subunit 5 [Source:RGD Symbol;Acc:620560]
ENSRNOT00000000696	2554	2385.63	49339.6	1294.41	ENSRNOG00000000571	Psap	prosaposin [Source:RGD Symbol;Acc:3423]
ENSRNOT00000044275	1315	1146.63	23469.2	1281.02	ENSRNOG00000008414	Bsg	basigin (Ok blood group) [Source:RGD Symbol;Acc:2220]
ENSRNOT00000001894	1565	1396.63	28552.2	1279.49	ENSRNOG00000025001	Pcolce	procollagen C-endopeptidase enhancer [Source:RGD Symbol;Acc:3270]
ENSRNOT00000087619	4435	4266.63	83061.2	1218.41	ENSRNOG00000011292	Col1a2	collagen type I alpha 2 chain [Source:RGD Symbol;Acc:621351]
ENSRNOT00000007794	1651	1482.63	28597.6	1207.2	ENSRNOG00000005924	Dstn	destrin, actin depolymerizing factor [Source:RGD Symbol;Acc:1588366]
ENSRNOT00000031555	944	775.712	14950	1206.21	ENSRNOG00000023546	Hspb1	heat shock protein family B (small) member 1 [Source:RGD Symbol;Acc:61306]
ENSRNOT00000089407	1197	1028.63	19781.1	1203.57	ENSRNOG00000016896	Rpl3	ribosomal protein L3 [Source:RGD Symbol;Acc:735105]
ENSRNOT00000004290	1661	1492.63	28521.8	1195.93	ENSRNOG00000033143	Timp2	TIMP metallopeptidase inhibitor 2 [Source:RGD Symbol;Acc:61312]
ENSRNOT00000022897	348	184.112	3513.22	1194.27	ENSRNOG00000016961	Rps27	ribosomal protein S27 [Source:RGD Symbol;Acc:621045]
ENSRNOT00000044551	910	741.715	14083.3	1188.36	ENSRNOG00000070974	Rpl7a	ribosomal protein L7A [Source:RGD Symbol;Acc:1307586]
ENSRNOT00000095224	312	151.163	2825.56	1169.88	ENSRNOG00000066047	Rpl38-ps9	ribosomal protein L38, pseudogene 9 [Source:RGD Symbol;Acc:1587812]
ENSRNOT00000113427	1808	1639.63	30283.9	1155.97	ENSRNOG00000003029	Calr	calreticulin [Source:RGD Symbol;Acc:620288]
ENSRNOT00000027445	1164	995.631	18380	1155.39	ENSRNOG00000020246	Myl9	myosin light chain 9 [Source:RGD Symbol;Acc:1311235]
ENSRNOT00000067889	2169	2000.63	36867.6	1153.34	ENSRNOG00000017510	Mfge8	milk fat globule EGF and factor V/VIII domain containing [Source:RGD Symbol;Acc:3083]
ENSRNOT00000084527	3333	3164.63	58056.8	1148.18	ENSRNOG00000012660	Postn	periostin [Source:RGD Symbol;Acc:1305285]
ENSRNOT00000018820	1325	1156.63	20944.7	1133.34	ENSRNOG00000013874	Rplp1	ribosomal protein lateral stalk subunit P1 [Source:RGD Symbol;Acc:621774]
ENSRNOT00000026528	765	596.735	10706.9	1122.95	ENSRNOG00000019453	Rps5	ribosomal protein S5 [Source:RGD Symbol;Acc:3601]
ENSRNOT00000040038	958	789.709	14128	1119.68	ENSRNOG00000030478	AY172581.9	None
ENSRNOT00000054958	2411	2242.63	40110.4	1119.39	ENSRNOG00000036689	P4hb	prolyl 4-hydroxylase subunit beta [Source:RGD Symbol;Acc:3244]
ENSRNOT00000012775	2541	2372.63	41759.2	1101.55	ENSRNOG00000008639	Pabpc1	poly(A) binding protein, cytoplasmic 1 [Source:RGD Symbol;Acc:619838]
ENSRNOT00000108356	1688	1519.63	26698.2	1099.57	ENSRNOG00000018598	Ankrd1	ankyrin repeat domain 1 [Source:RGD Symbol;Acc:61989]
ENSRNOT00000017453	3192	3023.63	50450.5	1044.28	ENSRNOG00000012660	Postn	periostin [Source:RGD Symbol;Acc:1305285]
ENSRNOT00000043244	363	198.196	3260.71	1029.67	ENSRNOG00000034237	Rpl39	ribosomal protein L39 [Source:RGD Symbol;Acc:3593]
ENSRNOT00000079100	1975	1806.63	29701.4	1028.93	ENSRNOG00000017510	Mfge8	milk fat globule EGF and factor V/VIII domain containing [Source:RGD Symbol;Acc:3083]
ENSRNOT00000066028	2708	2539.63	41144.8	1013.97	ENSRNOG00000015857	Ctsa	cathepsin A [Source:RGD Symbol;Acc:1309070]
ENSRNOT00000020478	1778	1609.63	26055.1	1013.09	ENSRNOG00000015018	Pdia3	protein disulfide isomerase family A, member 3 [Source:RGD Symbol;Acc:68430]
ENSRNOT00000071708	705	536.744	8467.68	987.365	ENSRNOG00000047931	Tmsb4x	thymosin beta 4, X-linked [Source:RGD Symbol;Acc:621622]
ENSRNOT00000004091	1755	1586.63	24916.8	982.87	ENSRNOG00000003029	Calr	calreticulin [Source:RGD Symbol;Acc:620288]
ENSRNOT00000075397	4925	4756.63	73939	972.87	ENSRNOG00000046005	Scd2	stearoyl-Coenzyme A desaturase 2 [Source:RGD Symbol;Acc:621177]
ENSRNOT00000081355	1459	1290.63	19947	967.286	ENSRNOG00000053468	Tuba1a	tubulin, alpha 1A [Source:RGD Symbol;Acc:619717]
ENSRNOT00000027305	2475	2306.63	35277.5	957.194	ENSRNOG00000020075	Eef1g	eukaryotic translation elongation factor 1 gamma [Source:RGD Symbol;Acc:1302939]
ENSRNOT00000001545	569	400.838	6095	951.668	ENSRNOG00000001170	Cox6a1	cytochrome c oxidase subunit 6A1 [Source:RGD Symbol;Acc:2384]
ENSRNOT00000008356	3201	3032.63	45566.2	940.381	ENSRNOG00000006197	Calu	calumenin [Source:RGD Symbol;Acc:620383]
ENSRNOT00000002194	600	431.805	6444.9	934.134	ENSRNOG00000001611	Rpl24	ribosomal protein L24 [Source:RGD Symbol;Acc:621191]
ENSRNOT00000014177	1857	1688.63	25186	933.479	ENSRNOG00000010331	Ctsb	cathepsin B [Source:RGD Symbol;Acc:621509]
ENSRNOT00000115809	1941	1772.63	26316.6	929.163	ENSRNOG00000020533	Htra1	HtrA serine peptidase 1 [Source:RGD Symbol;Acc:69235]
ENSRNOT00000101756	1505	1336.63	19680	921.497	ENSRNOG00000064090	Tmsb10	thymosin, beta 10 [Source:RGD Symbol;Acc:62022]
ENSRNOT00000028060	503	335.057	4926.96	920.325	ENSRNOG00000020674	Rpl27	ribosomal protein L27 [Source:RGD Symbol;Acc:621192]
ENSRNOT00000005073	4916	4747.63	69581.7	917.273	ENSRNOG00000003736	Col5a2	collagen type V alpha 2 chain [Source:RGD Symbol;Acc:70921]
ENSRNOT00000110793	1488	1319.63	19027.9	902.439	ENSRNOG00000018630	LOC108351137	glyceraldehyde-3-phosphate dehydrogenase [Source:RGD Symbol;Acc:11369796]
ENSRNOT00000109154	8353	8184.63	117995	902.286	ENSRNOG00000054890	Flna	filamin A [Source:RGD Symbol;Acc:1560614]
ENSRNOT00000016076	1252	1083.63	15568.2	899.16	ENSRNOG00000012062	Npc2	NPC intracellular cholesterol transporter 2 [Source:RGD Symbol;Acc:628756]
ENSRNOT00000084232	1296	1127.63	16127.4	895.112	ENSRNOG00000052620	Rack1	receptor for activated C kinase 1 [Source:RGD Symbol;Acc:69229]
ENSRNOT00000013461	1409	1240.63	17634.4	889.606	ENSRNOG00000009378	Rpl4	ribosomal protein L4 [Source:RGD Symbol;Acc:619824]
ENSRNOT00000086310	2657	2488.63	34932.7	878.521	ENSRNOG00000059714	Hsp90aa1	heat shock protein 90 alpha family class A member 1 [Source:RGD Symbol;Acc:631409]
ENSRNOT00000081737	1169	1000.63	14044.7	878.454	ENSRNOG00000017628	Tagln	transgelin [Source:RGD Symbol;Acc:3723]
ENSRNOT00000086377	4122	3953.63	55292	875.279	ENSRNOG00000010233	Cald1	caldesmon 1 [Source:RGD Symbol;Acc:2256]
ENSRNOT00000030428	1138	969.631	13560	875.254	ENSRNOG00000023529	Rpl5	ribosomal protein L5 [Source:RGD Symbol;Acc:619825]
ENSRNOT00000099810	539	370.917	5183.45	874.627	ENSRNOG00000054140	Myl6	myosin light chain 6 [Source:RGD Symbol;Acc:1589019]
ENSRNOT00000037611	7427	7258.63	99717.8	859.802	ENSRNOG00000049236	Myh9	myosin, heavy chain 9 [Source:RGD Symbol;Acc:3140]
ENSRNOT00000069133	1571	1402.63	19034	849.311	ENSRNOG00000043866	AY172581.24	None
ENSRNOT00000058943	807	638.732	8562.99	839.049	ENSRNOG00000017127	Rpl28	ribosomal protein L28 [Source:RGD Symbol;Acc:621193]
ENSRNOT00000015875	1504	1335.63	17858.4	836.826	ENSRNOG00000023786	Ybx1	Y box binding protein 1 [Source:RGD Symbol;Acc:61843]
ENSRNOT00000085201	2432	2263.63	29679.9	820.609	ENSRNOG00000055962	Bgn	biglycan [Source:RGD Symbol;Acc:2207]
ENSRNOT00000014910	652	483.774	6327	818.532	ENSRNOG00000011222	Dynll1	dynein light chain LC8-type 1 [Source:RGD Symbol;Acc:619866]
ENSRNOT00000074395	3493	3324.63	42918	807.935	ENSRNOG00000049437	Gpc1	glypican 1 [Source:RGD Symbol;Acc:61853]
ENSRNOT00000000603	725	556.74	7145.9	803.312	ENSRNOG00000000505	Rpl10a	ribosomal protein L10A [Source:RGD Symbol;Acc:620497]
ENSRNOT00000064297	2091	1922.63	24296	790.896	ENSRNOG00000043387	Cpe	carboxypeptidase E [Source:RGD Symbol;Acc:2394]
ENSRNOT00000088391	5416	5247.63	66170.6	789.191	ENSRNOG00000058898	Nedd4	NEDD4 E3 ubiquitin protein ligase [Source:RGD Symbol;Acc:3157]
ENSRNOT00000059255	1989	1820.63	22795.3	783.616	ENSRNOG00000003147	Sqstm1	sequestosome 1 [Source:RGD Symbol;Acc:69287]
ENSRNOT00000018074	3073	2904.63	36274	781.6	ENSRNOG00000013452	Rcn1	reticulocalbin 1 [Source:RGD Symbol;Acc:1311292]
ENSRNOT00000092867	710	541.743	6757.09	780.632	ENSRNOG00000008373	Rps7	ribosomal protein S7 [Source:RGD Symbol;Acc:61907]
ENSRNOT00000014849	1070	901.631	11151.6	774.087	ENSRNOG00000011138	Rpl29	ribosomal protein L29 [Source:RGD Symbol;Acc:62069]
ENSRNOT00000027260	1736	1567.63	19387	774.011	ENSRNOG00000020060	Atf5	activating transcription factor 5 [Source:RGD Symbol;Acc:628902]
ENSRNOT00000098825	2410	2241.63	27410.4	765.3	ENSRNOG00000055962	Bgn	biglycan [Source:RGD Symbol;Acc:2207]
ENSRNOT00000020635	887	718.717	8762.35	763.033	ENSRNOG00000015335	Rpl13	ribosomal protein L13 [Source:RGD Symbol;Acc:621179]
ENSRNOT00000017468	1569	1400.63	16796.6	750.546	ENSRNOG00000013009	Ldha	lactate dehydrogenase A [Source:RGD Symbol;Acc:2996]
ENSRNOT00000027976	1051	882.631	10533.1	746.893	ENSRNOG00000020618	Rpl13a	ribosomal protein L13A [Source:RGD Symbol;Acc:628697]
ENSRNOT00000021725	889	720.717	8552.9	742.727	ENSRNOG00000016220	Rpl12	ribosomal protein L12 [Source:RGD Symbol;Acc:1565106]
ENSRNOT00000099326	6066	5897.63	69867.9	741.448	ENSRNOG00000003736	Col5a2	collagen type V alpha 2 chain [Source:RGD Symbol;Acc:70921]
ENSRNOT00000011314	512	344.011	4042.4	735.442	ENSRNOG00000008555	Rps20-ps10	ribosomal protein S20, pseudogene 10 [Source:RGD Symbol;Acc:2318734]
ENSRNOT00000065093	1830	1661.63	19324	727.851	ENSRNOG00000043044	Cnn2	calponin 2 [Source:RGD Symbol;Acc:1589807]
ENSRNOT00000115390	475	307.25	3549.88	723.105	ENSRNOG00000016411	Rps12	ribosomal protein S12 [Source:RGD Symbol;Acc:62024]
ENSRNOT00000082300	483	315.189	3633.2	721.437	ENSRNOG00000051624	Hspe1	heat shock protein family E (Hsp10) member 1 [Source:RGD Symbol;Acc:2844]
ENSRNOT00000028557	2191	2022.63	23060	713.549	ENSRNOG00000021031	Grn	granulin precursor [Source:RGD Symbol;Acc:61983]
ENSRNOT00000086622	756	587.736	6631.34	706.154	ENSRNOG00000058909	Rps9	ribosomal protein S9 [Source:RGD Symbol;Acc:619889]
ENSRNOT00000022348	718	549.743	6129.87	697.866	ENSRNOG00000016580	Rps23	ribosomal protein S23 [Source:RGD Symbol;Acc:621039]
ENSRNOT00000023017	1842	1673.63	18637	696.942	ENSRNOG00000017123	B2m	beta-2 microglobulin [Source:RGD Symbol;Acc:2189]
ENSRNOT00000025258	1694	1525.63	16980.4	696.594	ENSRNOG00000018598	Ankrd1	ankyrin repeat domain 1 [Source:RGD Symbol;Acc:61989]
ENSRNOT00000089056	2018	1849.63	20367.2	689.169	ENSRNOG00000015496	Tpm4	tropomyosin 4 [Source:RGD Symbol;Acc:3899]
ENSRNOT00000084917	2341	2172.63	23868.4	687.571	ENSRNOG00000061216	Tubb5	tubulin, beta 5 class I [Source:RGD Symbol;Acc:628596]
ENSRNOT00000041033	1270	1101.63	12078	686.181	ENSRNOG00000033765	Eif1	eukaryotic translation initiation factor 1 [Source:RGD Symbol;Acc:1306308]
ENSRNOT00000117112	817	648.731	7100.56	685.028	ENSRNOG00000006197	Calu	calumenin [Source:RGD Symbol;Acc:620383]
ENSRNOT00000024601	833	664.73	7231	680.822	ENSRNOG00000018237	Gstp1	glutathione S-transferase pi 1 [Source:RGD Symbol;Acc:2758]
ENSRNOT00000102498	2812	2643.63	28589.8	676.848	ENSRNOG00000057823	Ubc	ubiquitin C [Source:RGD Symbol;Acc:621244]
ENSRNOT00000027073	712	543.743	5849.17	673.257	ENSRNOG00000019971	Uba52	ubiquitin A-52 residue ribosomal protein fusion product 1 [Source:RGD Symbol;Acc:68344]
ENSRNOT00000080775	1579	1410.63	15104.8	670.165	ENSRNOG00000025001	Pcolce	procollagen C-endopeptidase enhancer [Source:RGD Symbol;Acc:3270]
ENSRNOT00000071965	1724	1555.63	16428	660.934	ENSRNOG00000050585	Pgam1	phosphoglycerate mutase 1 [Source:RGD Symbol;Acc:3312]
ENSRNOT00000024677	2602	2433.63	25575	657.72	ENSRNOG00000018233	Gas6	growth arrest specific 6 [Source:RGD Symbol;Acc:61913]
ENSRNOT00000025093	1196	1027.63	10767.4	655.772	ENSRNOG00000018584	LOC100359583	hypothetical protein LOC100359583 [Source:RGD Symbol;Acc:2323611]
ENSRNOT00000100375	1295	1126.63	11647.9	647.061	ENSRNOG00000030628	Eif4a1	eukaryotic translation initiation factor 4A1 [Source:RGD Symbol;Acc:735141]
ENSRNOT00000117470	1922	1753.63	18096.4	645.853	ENSRNOG00000020206	Ctsd	cathepsin D [Source:RGD Symbol;Acc:621511]
ENSRNOT00000028084	2673	2504.63	25636	640.6	ENSRNOG00000020684	Vat1	vesicle amine transport 1 [Source:RGD Symbol;Acc:1308943]
ENSRNOT00000049942	3601	3432.63	35118	640.299	ENSRNOG00000003343	Canx	calnexin [Source:RGD Symbol;Acc:2266]
ENSRNOT00000009985	3111	2942.63	29983.9	637.724	ENSRNOG00000007234	Cyp51	cytochrome P450, family 51 [Source:RGD Symbol;Acc:2481]
ENSRNOT00000020676	641	472.779	4800.54	635.495	ENSRNOG00000015320	Atp5mc2	ATP synthase membrane subunit c locus 2 [Source:RGD Symbol;Acc:620051]
ENSRNOT00000021048	955	786.71	7849.68	624.479	ENSRNOG00000015278	Myl12b	myosin light chain 12B [Source:RGD Symbol;Acc:628855]
ENSRNOT00000071796	346	182.246	1802.05	618.857	ENSRNOG00000049229	Pomp	proteasome maturation protein [Source:RGD Symbol;Acc:1305831]
ENSRNOT00000057641	1829	1660.63	16163.1	609.16	ENSRNOG00000018184	Tpm1	tropomyosin 1 [Source:RGD Symbol;Acc:3898]
ENSRNOT00000117088	1887	1718.63	16712.3	608.602	ENSRNOG00000020660	Cfl1	cofilin 1 [Source:RGD Symbol;Acc:69285]
ENSRNOT00000089027	1767	1598.63	15394.3	602.686	ENSRNOG00000051885	LOC100360413	eukaryotic translation elongation factor 1 alpha 1-like [Source:RGD Symbol;Acc:2322143]
ENSRNOT00000024712	2710	2541.63	24448.9	602.041	ENSRNOG00000018273	Ncl	nucleolin [Source:RGD Symbol;Acc:3153]
ENSRNOT00000071664	1892	1723.63	16179.7	587.499	ENSRNOG00000050519	Rhoa	ras homolog family member A [Source:RGD Symbol;Acc:619921]
ENSRNOT00000020348	741	572.738	5324.8	581.873	ENSRNOG00000015155	Tnnc2	troponin C2, fast skeletal type [Source:RGD Symbol;Acc:1311973]
ENSRNOT00000081802	1570	1401.63	12992	580.126	ENSRNOG00000060098	Ptms	parathymosin [Source:RGD Symbol;Acc:621529]
ENSRNOT00000115801	2172	2003.63	18475.7	577.117	ENSRNOG00000015496	Tpm4	tropomyosin 4 [Source:RGD Symbol;Acc:3899]
ENSRNOT00000014407	368	202.938	1870	576.711	ENSRNOG00000010807	Cox6c	cytochrome c oxidase subunit 6C [Source:RGD Symbol;Acc:620616]
ENSRNOT00000066589	2262	2093.63	18909.9	565.289	ENSRNOG00000014525	Hspd1	heat shock protein family D (Hsp60) member 1 [Source:RGD Symbol;Acc:621314]
ENSRNOT00000085237	4844	4675.63	42196.5	564.829	ENSRNOG00000016758	Loxl2	lysyl oxidase-like 2 [Source:RGD Symbol;Acc:1308435]
ENSRNOT00000017271	1717	1548.63	13872.1	560.629	ENSRNOG00000012640	Dpp7	dipeptidylpeptidase 7 [Source:RGD Symbol;Acc:71073]
ENSRNOT00000009665	1242	1073.63	9590.11	559.048	ENSRNOG00000006865	Laptm4a	lysosomal protein transmembrane 4 alpha [Source:RGD Symbol;Acc:735179]
ENSRNOT00000015332	2394	2225.63	19759.3	555.647	ENSRNOG00000011329	Pkm	pyruvate kinase M1/2 [Source:RGD Symbol;Acc:3337]
ENSRNOT00000065304	1478	1309.63	11602	554.452	ENSRNOG00000017801	Atf4	activating transcription factor 4 [Source:RGD Symbol;Acc:621863]
ENSRNOT00000023072	1509	1340.63	11856.9	553.53	ENSRNOG00000016727	Akr1a1	aldo-keto reductase family 1 member A1 [Source:RGD Symbol;Acc:68346]
ENSRNOT00000073429	2261	2092.63	18473	552.491	ENSRNOG00000046345	Rpn1	ribophorin I [Source:RGD Symbol;Acc:3594]
ENSRNOT00000084552	2509	2340.63	20512.6	548.488	ENSRNOG00000003206	Actr3	actin related protein 3 [Source:RGD Symbol;Acc:71024]
ENSRNOT00000022550	2217	2048.63	17890.5	546.562	ENSRNOG00000016592	Gnai2	G protein subunit alpha i2 [Source:RGD Symbol;Acc:620243]
ENSRNOT00000119623	2179	2010.63	17302	538.573	ENSRNOG00000064136	ENSRNOG00000064136	None
ENSRNOT00000120144	1848	1679.63	14397	536.463	ENSRNOG00000018598	Ankrd1	ankyrin repeat domain 1 [Source:RGD Symbol;Acc:61989]
ENSRNOT00000097220	520	351.981	3008.88	535.015	ENSRNOG00000021035	Rpl18	ribosomal protein L18 [Source:RGD Symbol;Acc:621182]
ENSRNOT00000046102	3194	3025.63	25742	532.484	ENSRNOG00000034242	Vcp	valosin-containing protein [Source:RGD Symbol;Acc:621595]
ENSRNOT00000114907	1651	1482.63	12613.6	532.458	ENSRNOG00000017895	Eno1	enolase 1 [Source:RGD Symbol;Acc:2553]
ENSRNOT00000027860	2094	1925.63	16362.2	531.801	ENSRNOG00000020533	Htra1	HtrA serine peptidase 1 [Source:RGD Symbol;Acc:69235]
ENSRNOT00000108526	3899	3730.63	31613.7	530.364	ENSRNOG00000017158	Eif4g2	eukaryotic translation initiation factor 4, gamma 2 [Source:RGD Symbol;Acc:1305294]
ENSRNOT00000060168	3068	2899.63	24571	530.347	ENSRNOG00000027520	Pls3	plastin 3 [Source:RGD Symbol;Acc:621409]
ENSRNOT00000096774	2683	2514.63	21261.3	529.17	ENSRNOG00000008195	Ywhaz	tyrosine 3-monooxygenase/tryptophan 5-monooxygenase activation protein, zeta [Source:RGD Symbol;Acc:3980]
ENSRNOT00000058234	556	387.867	3253.31	524.957	ENSRNOG00000001596	Atp5mc3	ATP synthase membrane subunit c locus 3 [Source:RGD Symbol;Acc:620052]
ENSRNOT00000027773	3841	3672.63	30463.1	519.132	ENSRNOG00000020433	Actn4	actinin alpha 4 [Source:RGD Symbol;Acc:61816]
ENSRNOT00000113477	1316	1147.63	9497.93	517.973	ENSRNOG00000052025	Tle5	TLE family member 5, transcriptional modulator [Source:RGD Symbol;Acc:2731]
ENSRNOT00000041984	798	629.732	5205.95	517.398	ENSRNOG00000032635	Rpl8	ribosomal protein L8 [Source:RGD Symbol;Acc:619827]
ENSRNOT00000043218	334	171.135	1411.94	516.367	ENSRNOG00000029052	LOC108352861	40S ribosomal protein S28 pseudogene [Source:RGD Symbol;Acc:11455995]
ENSRNOT00000033733	1144	975.631	8040.82	515.816	ENSRNOG00000013508	Rpl31	ribosomal protein L31 [Source:RGD Symbol;Acc:621202]
ENSRNOT00000013588	538	369.918	3045.37	515.246	ENSRNOG00000010189	Rps24	ribosomal protein S24 [Source:RGD Symbol;Acc:621040]
ENSRNOT00000026576	952	783.711	6449.8	515.075	ENSRNOG00000019578	Rps16	ribosomal protein S16 [Source:RGD Symbol;Acc:621031]
ENSRNOT00000011208	1418	1249.63	10240.6	512.891	ENSRNOG00000008301	Tagln2	transgelin 2 [Source:RGD Symbol;Acc:1310840]
ENSRNOT00000001265	598	429.807	3516.87	512.11	ENSRNOG00000000957	Rpl21	ribosomal protein L21 [Source:RGD Symbol;Acc:68390]
ENSRNOT00000115869	2324	2155.63	17386.2	504.79	ENSRNOG00000064385	Ftl1	ferritin light chain 1 [Source:RGD Symbol;Acc:61813]
ENSRNOT00000026341	982	813.705	6520.03	501.49	ENSRNOG00000019459	Oaz1	ornithine decarboxylase antizyme 1 [Source:RGD Symbol;Acc:3219]
ENSRNOT00000015152	1768	1599.63	12767.5	499.535	ENSRNOG00000011175	Hnrnpa2b1	heterogeneous nuclear ribonucleoprotein A2/B1 [Source:RGD Symbol;Acc:1310403]
ENSRNOT00000081579	1779	1610.63	12850.5	499.35	ENSRNOG00000017895	Eno1	enolase 1 [Source:RGD Symbol;Acc:2553]
ENSRNOT00000023935	831	662.73	5265.44	497.255	ENSRNOG00000017418	Rps3	ribosomal protein S3 [Source:RGD Symbol;Acc:619888]
ENSRNOT00000038677	1358	1189.63	9421.86	495.684	ENSRNOG00000010362	Anxa2	annexin A2 [Source:RGD Symbol;Acc:621170]
ENSRNOT00000011991	1836	1667.63	13190	495.023	ENSRNOG00000008937	Csrp1	cysteine and glycine-rich protein 1 [Source:RGD Symbol;Acc:62053]
ENSRNOT00000026696	3165	2996.63	23690	494.78	ENSRNOG00000019525	Hspa9	heat shock protein family A (Hsp70) member 9 [Source:RGD Symbol;Acc:1311806]
ENSRNOT00000012334	5546	5377.63	42195.7	491.086	ENSRNOG00000008749	Col5a1	collagen type V alpha 1 chain [Source:RGD Symbol;Acc:70920]
ENSRNOT00000028188	4236	4067.63	31816	489.536	ENSRNOG00000020715	Ddb1	damage-specific DNA binding protein 1 [Source:RGD Symbol;Acc:621889]
ENSRNOT00000011494	1367	1198.63	9356.84	488.567	ENSRNOG00000008797	Tmpo	thymopoietin [Source:RGD Symbol;Acc:3875]
ENSRNOT00000003349	5903	5734.63	44462	485.248	ENSRNOG00000002461	Nid1	nidogen 1 [Source:RGD Symbol;Acc:3178]
ENSRNOT00000112001	1320	1151.63	8862.02	481.615	ENSRNOG00000052802	Aldoa	aldolase, fructose-bisphosphate A [Source:RGD Symbol;Acc:2089]
ENSRNOT00000025782	2971	2802.63	21558.7	481.435	ENSRNOG00000018761	Eif3c	eukaryotic translation initiation factor 3, subunit C [Source:RGD Symbol;Acc:1308871]
ENSRNOT00000059599	1848	1679.63	12885	480.121	ENSRNOG00000029941	Grina	glutamate ionotropic receptor NMDA type subunit associated protein 1 [Source:RGD Symbol;Acc:628873]
ENSRNOT00000023132	963	794.709	6070.68	478.09	ENSRNOG00000017194	Prdx1	peroxiredoxin 1 [Source:RGD Symbol;Acc:620039]
ENSRNOT00000026793	2109	1940.63	14770	476.341	ENSRNOG00000024243	Cadm4	cell adhesion molecule 4 [Source:RGD Symbol;Acc:1304722]
ENSRNOT00000009046	622	453.786	3430.53	473.141	ENSRNOG00000016387	Rpl34	ribosomal protein L34 [Source:RGD Symbol;Acc:1309402]
ENSRNOT00000027917	1504	1335.63	10057.7	471.294	ENSRNOG00000043007	Rcn3	reticulocalbin 3 [Source:RGD Symbol;Acc:1359365]
ENSRNOT00000077604	1605	1436.63	10815.7	471.185	ENSRNOG00000058249	Pgk1	phosphoglycerate kinase 1 [Source:RGD Symbol;Acc:619878]
ENSRNOT00000039002	4612	4443.63	33226	467.973	ENSRNOG00000006305	Slc38a2	solute carrier family 38, member 2 [Source:RGD Symbol;Acc:69420]
ENSRNOT00000107378	1854	1685.63	12600.8	467.862	ENSRNOG00000020206	Ctsd	cathepsin D [Source:RGD Symbol;Acc:621511]
ENSRNOT00000022828	937	768.712	5733.41	466.799	ENSRNOG00000016781	Ppib	peptidylprolyl isomerase B [Source:RGD Symbol;Acc:620312]
ENSRNOT00000005872	996	827.704	6161.29	465.883	ENSRNOG00000004426	Rps27a	ribosomal protein S27a [Source:RGD Symbol;Acc:6489478]
ENSRNOT00000005588	962	793.709	5856.41	461.797	ENSRNOG00000004214	Rpl26	ribosomal protein L26 [Source:RGD Symbol;Acc:1310607]
ENSRNOT00000084027	592	423.813	3124.18	461.362	ENSRNOG00000060449	Rps21	ribosomal protein S21 [Source:RGD Symbol;Acc:621038]
ENSRNOT00000008608	569	400.838	2951	460.767	ENSRNOG00000006589	Mif	macrophage migration inhibitory factor [Source:RGD Symbol;Acc:621163]
ENSRNOT00000014704	1229	1060.63	7780	459.088	ENSRNOG00000010830	Slc25a4	solute carrier family 25 member 4 [Source:RGD Symbol;Acc:620352]
ENSRNOT00000023037	1764	1595.63	11650.4	456.971	ENSRNOG00000016271	Itm2b	integral membrane protein 2B [Source:RGD Symbol;Acc:620727]
ENSRNOT00000025217	664	495.767	3552.1	448.423	ENSRNOG00000018680	Rpl17	ribosomal protein L17 [Source:RGD Symbol;Acc:1303019]
ENSRNOT00000028481	582	413.821	2956.59	447.155	ENSRNOG00000020982	LOC687780	similar to Finkel-Biskis-Reilly murine sarcoma virusubiquitously expressed [Source:RGD Symbol;Acc:1597505]
ENSRNOT00000001911	1651	1482.63	10582.1	446.703	ENSRNOG00000001409	Gnb2	G protein subunit beta 2 [Source:RGD Symbol;Acc:69319]
ENSRNOT00000004329	1091	922.631	6574.13	445.954	ENSRNOG00000003220	H3f3b	H3.3 histone B [Source:RGD Symbol;Acc:621095]
ENSRNOT00000068185	1728	1559.63	11105.5	445.652	ENSRNOG00000005480	Ybx3	Y box binding protein 3 [Source:RGD Symbol;Acc:621056]
ENSRNOT00000032026	499	331.081	2351.73	444.563	ENSRNOG00000024309	Cox6b1	cytochrome c oxidase subunit 6B1 [Source:RGD Symbol;Acc:1584097]
ENSRNOT00000079015	1018	849.631	6033.8	444.468	ENSRNOG00000027864	Ppia	peptidylprolyl isomerase A [Source:RGD Symbol;Acc:3372]
ENSRNOT00000022184	558	389.861	2751.7	441.745	ENSRNOG00000016411	Rps12	ribosomal protein S12 [Source:RGD Symbol;Acc:62024]
ENSRNOT00000028656	888	719.717	5073.38	441.18	ENSRNOG00000021104	Emp3	epithelial membrane protein 3 [Source:RGD Symbol;Acc:621094]
ENSRNOT00000001397	1974	1805.63	12727.4	441.155	ENSRNOG00000001053	Tmed2	transmembrane p24 trafficking protein 2 [Source:RGD Symbol;Acc:69243]
ENSRNOT00000009870	2796	2627.63	18488.4	440.369	ENSRNOG00000006756	Maged1	MAGE family member D1 [Source:RGD Symbol;Acc:70898]
ENSRNOT00000099814	1610	1441.63	10135	439.997	ENSRNOG00000071138	ENSRNOG00000071138	None
ENSRNOT00000098665	2183	2014.63	14136.1	439.152	ENSRNOG00000013589	Cxcl12	C-X-C motif chemokine ligand 12 [Source:RGD Symbol;Acc:3651]
ENSRNOT00000081914	2155	1986.63	13938.3	439.11	ENSRNOG00000054352	Atp6ap1	ATPase H+ transporting accessory protein 1 [Source:RGD Symbol;Acc:620423]
ENSRNOT00000064744	1176	1007.63	7060.39	438.538	ENSRNOG00000004616	Npm1	nucleophosmin 1 [Source:RGD Symbol;Acc:3192]
ENSRNOT00000025512	2991	2822.63	19772	438.406	ENSRNOG00000018836	C19h1orf198	similar to human chromosome 1 open reading frame 198 [Source:RGD Symbol;Acc:1559896]
ENSRNOT00000116017	3724	3555.63	24776.1	436.11	ENSRNOG00000017158	Eif4g2	eukaryotic translation initiation factor 4, gamma 2 [Source:RGD Symbol;Acc:1305294]
ENSRNOT00000037946	1951	1782.63	12413.6	435.83	ENSRNOG00000021317	Cct2	chaperonin containing TCP1 subunit 2 [Source:RGD Symbol;Acc:1359143]
ENSRNOT00000114051	569	400.838	2789.84	435.603	ENSRNOG00000017418	Rps3	ribosomal protein S3 [Source:RGD Symbol;Acc:619888]
ENSRNOT00000074217	2066	1897.63	13065	430.901	ENSRNOG00000050258	Ccnd3	cyclin D3 [Source:RGD Symbol;Acc:2293]
ENSRNOT00000080028	1810	1641.63	11278	429.969	ENSRNOG00000060229	Arf1	ADP-ribosylation factor 1 [Source:RGD Symbol;Acc:621270]
ENSRNOT00000073270	1407	1238.63	8502.16	429.603	ENSRNOG00000007663	Rps6	ribosomal protein S6 [Source:RGD Symbol;Acc:3602]
ENSRNOT00000025462	2167	1998.63	13659.8	427.753	ENSRNOG00000018566	Ctsl	cathepsin L [Source:RGD Symbol;Acc:2448]
ENSRNOT00000001958	1344	1175.63	8032	427.595	ENSRNOG00000001440	Mdh2	malate dehydrogenase 2 [Source:RGD Symbol;Acc:619719]
ENSRNOT00000113929	1620	1451.63	9906.77	427.126	ENSRNOG00000036839	Hnrnpa1	heterogeneous nuclear ribonucleoprotein A1 [Source:RGD Symbol;Acc:69234]
ENSRNOT00000026705	3112	2943.63	19838.5	421.799	ENSRNOG00000019638	Lmna	lamin A/C [Source:RGD Symbol;Acc:620456]
ENSRNOT00000017692	1628	1459.63	9806.77	420.497	ENSRNOG00000012623	Arf4	ADP-ribosylation factor 4 [Source:RGD Symbol;Acc:621275]
ENSRNOT00000119499	1947	1778.63	11886	418.244	ENSRNOG00000068914	Nrep	neuronal regeneration related protein [Source:RGD Symbol;Acc:631411]
ENSRNOT00000084594	2526	2357.63	15704.5	416.896	ENSRNOG00000000875	Fhl1	four and a half LIM domains 1 [Source:RGD Symbol;Acc:2615]
ENSRNOT00000025052	3460	3291.63	21914	416.669	ENSRNOG00000018404	Aars1	alanyl-tRNA synthetase 1 [Source:RGD Symbol;Acc:1304832]
ENSRNOT00000118622	2730	2561.63	17007.9	415.541	ENSRNOG00000007492	Rpn2	ribophorin II [Source:RGD Symbol;Acc:62075]
ENSRNOT00000118821	638	469.78	3095.7	412.425	ENSRNOG00000068955	Rps13	ribosomal protein S13 [Source:RGD Symbol;Acc:621027]
ENSRNOT00000027407	2128	1959.63	12905.8	412.183	ENSRNOG00000020206	Ctsd	cathepsin D [Source:RGD Symbol;Acc:621511]
ENSRNOT00000100770	400	233.648	1531	410.103	ENSRNOG00000067979	Uqcrq	ubiquinol-cytochrome c reductase, complex III subunit VII [Source:RGD Symbol;Acc:1562350]
ENSRNOT00000089759	1514	1345.63	8813.98	409.946	ENSRNOG00000056162	Man2b2	mannosidase, alpha, class 2B, member 2 [Source:RGD Symbol;Acc:1308840]
ENSRNOT00000035657	1310	1141.63	7459.99	408.971	ENSRNOG00000023344	Rpl23a	ribosomal protein L23A [Source:RGD Symbol;Acc:1304897]
ENSRNOT00000025225	1436	1267.63	8254.97	407.57	ENSRNOG00000018645	Rpsa	ribosomal protein SA [Source:RGD Symbol;Acc:71026]
ENSRNOT00000059127	964	795.709	5158	405.702	ENSRNOG00000010524	Cryab	crystallin, alpha B [Source:RGD Symbol;Acc:2414]
ENSRNOT00000051155	4439	4270.63	27612.3	404.66	ENSRNOG00000031479	Hdlbp	high density lipoprotein binding protein [Source:RGD Symbol;Acc:620962]
ENSRNOT00000020812	881	712.719	4603.62	404.261	ENSRNOG00000015505	Mfap5	microfibril associated protein 5 [Source:RGD Symbol;Acc:1307919]
ENSRNOT00000096961	1498	1329.63	8586.88	404.189	ENSRNOG00000010362	Anxa2	annexin A2 [Source:RGD Symbol;Acc:621170]
ENSRNOT00000022892	2331	2162.63	13884.6	401.821	ENSRNOG00000017032	Atp5f1a	ATP synthase F1 subunit alpha [Source:RGD Symbol;Acc:619993]
ENSRNOT00000021017	1271	1102.63	7046	399.938	ENSRNOG00000015221	Eif3f	eukaryotic translation initiation factor 3, subunit F [Source:RGD Symbol;Acc:1306112]
ENSRNOT00000001360	1608	1439.63	9167.91	398.565	ENSRNOG00000001030	Tsc22d1	TSC22 domain family, member 1 [Source:RGD Symbol;Acc:3850]
ENSRNOT00000007398	7364	7195.63	45742.4	397.86	ENSRNOG00000049236	Myh9	myosin, heavy chain 9 [Source:RGD Symbol;Acc:3140]
ENSRNOT00000038612	2655	2486.63	15772.3	396.975	ENSRNOG00000024128	Aco2	aconitase 2 [Source:RGD Symbol;Acc:621360]
ENSRNOT00000111518	853	684.724	4342.04	396.88	ENSRNOG00000015278	Myl12b	myosin light chain 12B [Source:RGD Symbol;Acc:628855]
ENSRNOT00000024575	1633	1464.63	9242.26	394.939	ENSRNOG00000018184	Tpm1	tropomyosin 1 [Source:RGD Symbol;Acc:3898]
ENSRNOT00000057386	6579	6410.63	40415.7	394.575	ENSRNOG00000016281	Col4a1	collagen type IV alpha 1 chain [Source:RGD Symbol;Acc:1307148]
ENSRNOT00000023554	3307	3138.63	19731	393.451	ENSRNOG00000016552	Hmgcs1	3-hydroxy-3-methylglutaryl-CoA synthase 1 [Source:RGD Symbol;Acc:70970]
ENSRNOT00000022864	1104	935.631	5860.28	392.007	ENSRNOG00000016912	Btf3	basic transcription factor 3 [Source:RGD Symbol;Acc:1308095]
ENSRNOT00000106407	773	604.734	3746.29	387.719	ENSRNOG00000068764	Ppial4d	peptidylprolyl isomerase A (cyclophilin A)-like 4D [Source:RGD Symbol;Acc:2321083]
ENSRNOT00000083666	2805	2636.63	16288.1	386.635	ENSRNOG00000011329	Pkm	pyruvate kinase M1/2 [Source:RGD Symbol;Acc:3337]
ENSRNOT00000064180	804	635.732	3917	385.62	ENSRNOG00000014405	Aprt	adenine phosphoribosyl transferase [Source:RGD Symbol;Acc:1307758]
ENSRNOT00000084986	1351	1182.63	7278.73	385.2	ENSRNOG00000033734	Tnnt2	troponin T2, cardiac type [Source:RGD Symbol;Acc:3882]
ENSRNOT00000016432	1968	1799.63	11076	385.193	ENSRNOG00000012247	Rab7a	RAB7A, member RAS oncogene family [Source:RGD Symbol;Acc:61908]
ENSRNOT00000064679	3936	3767.63	22998.1	382.036	ENSRNOG00000004060	Calm1	calmodulin 1 [Source:RGD Symbol;Acc:2257]
ENSRNOT00000076955	2853	2684.63	16356.7	381.321	ENSRNOG00000001795	Itgb5	integrin subunit beta 5 [Source:RGD Symbol;Acc:628869]
ENSRNOT00000100646	466	298.348	1816.74	381.11	ENSRNOG00000019106	LOC100365810	40S ribosomal protein S17-like [Source:RGD Symbol;Acc:2318277]
ENSRNOT00000004313	1934	1765.63	10740.7	380.725	ENSRNOG00000003172	Serpinf1	serpin family F member 1 [Source:RGD Symbol;Acc:631369]
ENSRNOT00000114161	1410	1241.63	7543.64	380.249	ENSRNOG00000016478	Eif5a	eukaryotic translation initiation factor 5A [Source:RGD Symbol;Acc:1308029]
ENSRNOT00000008736	1097	928.631	5621.55	378.873	ENSRNOG00000006542	Atp6v0c	ATPase H+ transporting V0 subunit C [Source:RGD Symbol;Acc:621394]
ENSRNOT00000106856	2046	1877.63	11351	378.359	ENSRNOG00000066065	Basp1	brain abundant, membrane attached signal protein 1 [Source:RGD Symbol;Acc:621491]
ENSRNOT00000087094	792	623.733	3765.28	377.816	ENSRNOG00000001068	Rac1	Rac family small GTPase 1 [Source:RGD Symbol;Acc:619755]
ENSRNOT00000023239	1928	1759.63	10611.4	377.426	ENSRNOG00000017307	Prss23	serine protease 23 [Source:RGD Symbol;Acc:1359545]
ENSRNOT00000044081	3269	3100.63	18478.5	372.989	ENSRNOG00000006997	App	amyloid beta precursor protein [Source:RGD Symbol;Acc:2139]
ENSRNOT00000078429	2661	2492.63	14835.1	372.488	ENSRNOG00000060005	Surf4	surfeit 4 [Source:RGD Symbol;Acc:1561980]
ENSRNOT00000003605	7636	7467.63	44368	371.85	ENSRNOG00000002680	Lamc1	laminin subunit gamma 1 [Source:RGD Symbol;Acc:621052]
ENSRNOT00000009233	2664	2495.63	14824.5	371.776	ENSRNOG00000006859	Insig1	insulin induced gene 1 [Source:RGD Symbol;Acc:708457]
ENSRNOT00000105106	576	407.83	2403.39	368.829	ENSRNOG00000064545	Rpl37	ribosomal protein L37 [Source:RGD Symbol;Acc:41394010]
ENSRNOT00000025196	1979	1810.63	10656	368.336	ENSRNOG00000018487	Slc3a2	solute carrier family 3 member 2 [Source:RGD Symbol;Acc:3073]
ENSRNOT00000112278	541	372.914	2188.34	367.271	ENSRNOG00000003172	Serpinf1	serpin family F member 1 [Source:RGD Symbol;Acc:631369]
ENSRNOT00000018454	3098	2929.63	17179.6	367.012	ENSRNOG00000013743	Sec61a1	SEC61 translocon subunit alpha 1 [Source:RGD Symbol;Acc:68321]
ENSRNOT00000019265	1442	1273.63	7441.22	365.663	ENSRNOG00000014289	Arpc2	actin related protein 2/3 complex, subunit 2 [Source:RGD Symbol;Acc:1305848]
ENSRNOT00000075610	2385	2216.63	12942.6	365.434	ENSRNOG00000010947	Mmp14	matrix metallopeptidase 14 [Source:RGD Symbol;Acc:620198]
ENSRNOT00000063787	691	522.752	3050.94	365.274	ENSRNOG00000019007	Rpl14	ribosomal protein L14 [Source:RGD Symbol;Acc:621180]
ENSRNOT00000104573	3300	3131.63	18218.4	364.099	ENSRNOG00000006997	App	amyloid beta precursor protein [Source:RGD Symbol;Acc:2139]
ENSRNOT00000054957	1718	1549.63	8980.57	362.707	ENSRNOG00000036688	Arhgdia	Rho GDP dissociation inhibitor alpha [Source:RGD Symbol;Acc:1359547]
ENSRNOT00000048490	2451	2282.63	13198	361.871	ENSRNOG00000030680	Ddx5	DEAD-box helicase 5 [Source:RGD Symbol;Acc:619906]
ENSRNOT00000032613	1961	1792.63	10355.2	361.533	ENSRNOG00000023150	Gpi	glucose-6-phosphate isomerase [Source:RGD Symbol;Acc:2727]
ENSRNOT00000117146	2956	2787.63	16100	361.469	ENSRNOG00000066088	Ubb	ubiquitin B [Source:RGD Symbol;Acc:621562]
ENSRNOT00000091560	3471	3302.63	19042.8	360.87	ENSRNOG00000056756	Actn1	actinin, alpha 1 [Source:RGD Symbol;Acc:70907]
ENSRNOT00000084674	952	783.711	4518.52	360.845	ENSRNOG00000055579	Tmbim6	transmembrane BAX inhibitor motif containing 6 [Source:RGD Symbol;Acc:3842]
ENSRNOT00000115733	2227	2058.63	11829	359.625	ENSRNOG00000013443	Tm9sf3	transmembrane 9 superfamily member 3 [Source:RGD Symbol;Acc:1564625]
ENSRNOT00000010601	3159	2990.63	17145	358.802	ENSRNOG00000008016	Ckap4	cytoskeleton-associated protein 4 [Source:RGD Symbol;Acc:1311989]
ENSRNOT00000098711	1726	1557.63	8924.43	358.589	ENSRNOG00000018645	Rpsa	ribosomal protein SA [Source:RGD Symbol;Acc:71026]
ENSRNOT00000005910	1826	1657.63	9497	358.574	ENSRNOG00000004284	Btg1	BTG anti-proliferation factor 1 [Source:RGD Symbol;Acc:2224]
ENSRNOT00000081747	1264	1095.63	6274.66	358.432	ENSRNOG00000054626	Rps8	ribosomal protein S8 [Source:RGD Symbol;Acc:61910]
ENSRNOT00000020670	943	774.712	4417.1	356.843	ENSRNOG00000014625	Atp5f1d	ATP synthase F1 subunit delta [Source:RGD Symbol;Acc:621372]
ENSRNOT00000028627	1561	1392.63	7936	356.653	ENSRNOG00000021082	Kdelr1	KDEL endoplasmic reticulum protein retention receptor 1 [Source:RGD Symbol;Acc:1306764]
ENSRNOT00000028390	2377	2208.63	12571	356.226	ENSRNOG00000020889	Nucb1	nucleobindin 1 [Source:RGD Symbol;Acc:620030]
ENSRNOT00000074211	1285	1116.63	6328.92	354.732	ENSRNOG00000067065	Capns1	calpain, small subunit 1 [Source:RGD Symbol;Acc:2270]
ENSRNOT00000028555	662	493.768	2794.92	354.264	ENSRNOG00000021035	Rpl18	ribosomal protein L18 [Source:RGD Symbol;Acc:621182]
ENSRNOT00000003674	461	293.403	1655.62	353.165	ENSRNOG00000002721	Ndufb4	NADH:ubiquinone oxidoreductase subunit B4 [Source:RGD Symbol;Acc:1307072]
ENSRNOT00000012883	2792	2623.63	14793	352.886	ENSRNOG00000009550	Sqle	squalene epoxidase [Source:RGD Symbol;Acc:3755]
ENSRNOT00000080410	2578	2409.63	13563	352.277	ENSRNOG00000015514	Bcat1	branched chain amino acid transaminase 1 [Source:RGD Symbol;Acc:2195]
ENSRNOT00000015476	1738	1569.63	8808.9	351.24	ENSRNOG00000011501	Atp1b3	ATPase Na+/K+ transporting subunit beta 3 [Source:RGD Symbol;Acc:2172]
ENSRNOT00000100112	1331	1162.63	6505.8	350.219	ENSRNOG00000036689	P4hb	prolyl 4-hydroxylase subunit beta [Source:RGD Symbol;Acc:3244]
ENSRNOT00000033450	1562	1393.63	7788.41	349.769	ENSRNOG00000021438	Tuba1c	tubulin, alpha 1C [Source:RGD Symbol;Acc:1307226]
ENSRNOT00000048044	1297	1128.63	6290.71	348.841	ENSRNOG00000018184	Tpm1	tropomyosin 1 [Source:RGD Symbol;Acc:3898]
ENSRNOT00000075126	1167	998.631	5551.57	347.929	ENSRNOG00000048226	Hmgn1	high mobility group nucleosome binding domain 1 [Source:RGD Symbol;Acc:1307761]
ENSRNOT00000055245	3944	3775.63	20976	347.707	ENSRNOG00000036816	Wls	Wnt ligand secretion mediator [Source:RGD Symbol;Acc:735139]
ENSRNOT00000024119	1066	897.631	4978	347.086	ENSRNOG00000017914	Cavin3	caveolae associated protein 3 [Source:RGD Symbol;Acc:628755]
ENSRNOT00000003611	1011	842.631	4661.84	346.258	ENSRNOG00000002671	Nme2	NME/NM23 nucleoside diphosphate kinase 2 [Source:RGD Symbol;Acc:619877]
ENSRNOT00000006957	2516	2347.63	12978.1	345.99	ENSRNOG00000004621	Rtn4	reticulon 4 [Source:RGD Symbol;Acc:620989]
ENSRNOT00000002358	2949	2780.63	15347	345.43	ENSRNOG00000001719	Psmd2	proteasome 26S subunit ubiquitin receptor, non-ATPase 2 [Source:RGD Symbol;Acc:1305752]
ENSRNOT00000020647	1531	1362.63	7516.23	345.225	ENSRNOG00000015290	Tpi1	triosephosphate isomerase 1 [Source:RGD Symbol;Acc:3896]
ENSRNOT00000005471	843	674.725	3712.88	344.401	ENSRNOG00000004107	Rpl23	ribosomal protein L23 [Source:RGD Symbol;Acc:62067]
ENSRNOT00000000177	1626	1457.63	7988.13	342.987	ENSRNOG00000000164	Lamp2	lysosomal-associated membrane protein 2 [Source:RGD Symbol;Acc:2990]
ENSRNOT00000044477	3391	3222.63	17632.4	342.438	ENSRNOG00000033790	Hnrnpu	heterogeneous nuclear ribonucleoprotein U [Source:RGD Symbol;Acc:620372]
ENSRNOT00000070812	2266	2097.63	11472.7	342.307	ENSRNOG00000046996	Pea15	proliferation and apoptosis adaptor protein 15 [Source:RGD Symbol;Acc:1306055]
ENSRNOT00000011999	1588	1419.63	7743	341.361	ENSRNOG00000009068	Phlda3	pleckstrin homology-like domain, family A, member 3 [Source:RGD Symbol;Acc:1310502]
ENSRNOT00000113525	2398	2229.63	12151.5	341.097	ENSRNOG00000021259	Prnp	prion protein [Source:RGD Symbol;Acc:3410]
ENSRNOT00000064910	3065	2896.63	15769	340.715	ENSRNOG00000001172	Rnf10	ring finger protein 10 [Source:RGD Symbol;Acc:1309282]
ENSRNOT00000000635	1782	1613.63	8767.51	340.058	ENSRNOG00000000527	Mtch1	mitochondrial carrier 1 [Source:RGD Symbol;Acc:1309262]
ENSRNOT00000001310	1314	1145.63	6183	337.781	ENSRNOG00000000990	Pdap1	PDGFA associated protein 1 [Source:RGD Symbol;Acc:620442]
ENSRNOT00000094457	1130	961.631	5184	337.394	ENSRNOG00000018584	LOC100359583	hypothetical protein LOC100359583 [Source:RGD Symbol;Acc:2323611]
ENSRNOT00000008041	3652	3483.63	18766	337.147	ENSRNOG00000005796	Ctnna1	catenin alpha 1 [Source:RGD Symbol;Acc:1359485]
ENSRNOT00000114464	1803	1634.63	8792.43	336.643	ENSRNOG00000036688	Arhgdia	Rho GDP dissociation inhibitor alpha [Source:RGD Symbol;Acc:1359547]
ENSRNOT00000099991	2560	2391.63	12825.1	335.62	ENSRNOG00000000957	Rpl21	ribosomal protein L21 [Source:RGD Symbol;Acc:68390]
ENSRNOT00000022343	1328	1159.63	6212.36	335.287	ENSRNOG00000016478	Eif5a	eukaryotic translation initiation factor 5A [Source:RGD Symbol;Acc:1308029]
ENSRNOT00000007100	2007	1838.63	9842.03	335.02	ENSRNOG00000005290	Ywhae	tyrosine 3-monooxygenase/tryptophan 5-monooxygenase activation protein, epsilon [Source:RGD Symbol;Acc:62000]
ENSRNOT00000005611	2296	2127.63	11364.7	334.305	ENSRNOG00000004027	Aldh9a1	aldehyde dehydrogenase 9 family, member A1 [Source:RGD Symbol;Acc:68409]
ENSRNOT00000012428	4214	4045.63	21608	334.279	ENSRNOG00000009152	Caprin1	cell cycle associated protein 1 [Source:RGD Symbol;Acc:1305707]
ENSRNOT00000015612	458	290.44	1550	334.007	ENSRNOG00000011647	S100a6	S100 calcium binding protein A6 [Source:RGD Symbol;Acc:620264]
ENSRNOT00000003787	1669	1500.63	8007.93	333.985	ENSRNOG00000002642	Ptges3	prostaglandin E synthase 3 [Source:RGD Symbol;Acc:1561913]
ENSRNOT00000050223	1575	1406.63	7496.58	333.552	ENSRNOG00000006532	H3f3a	H3.3 histone A [Source:RGD Symbol;Acc:2319910]
ENSRNOT00000093558	1039	870.631	4629.73	332.814	ENSRNOG00000019578	Rps16	ribosomal protein S16 [Source:RGD Symbol;Acc:621031]
ENSRNOT00000014058	982	813.705	4304.2	331.059	ENSRNOG00000010452	Cycs-ps9	cytochrome c, somatic, pseudogene 9 [Source:RGD Symbol;Acc:2322845]
ENSRNOT00000001066	2136	1967.63	10373.8	329.969	ENSRNOG00000029360	Serinc1	serine incorporator 1 [Source:RGD Symbol;Acc:727843]
ENSRNOT00000042459	1719	1550.63	8135.75	328.374	ENSRNOG00000034254	Actb	actin, beta [Source:RGD Symbol;Acc:628837]
ENSRNOT00000079854	2388	2219.63	11625.6	327.805	ENSRNOG00000061216	Tubb5	tubulin, beta 5 class I [Source:RGD Symbol;Acc:628596]
ENSRNOT00000024033	646	477.777	2502.16	327.771	ENSRNOG00000017817	Cox4i1	cytochrome c oxidase subunit 4i1 [Source:RGD Symbol;Acc:68374]
ENSRNOT00000097068	3131	2962.63	15482	327.062	ENSRNOG00000052968	Hnrnpa3	heterogeneous nuclear ribonucleoprotein A3 [Source:RGD Symbol;Acc:727807]
ENSRNOT00000019554	1564	1395.63	7289.25	326.883	ENSRNOG00000014453	Anxa5	annexin A5 [Source:RGD Symbol;Acc:2120]
ENSRNOT00000034810	547	378.894	1977.52	326.65	ENSRNOG00000028747	Rpl22	ribosomal protein L22 [Source:RGD Symbol;Acc:621189]
ENSRNOT00000113825	3144	2975.63	15521.9	326.471	ENSRNOG00000015018	Pdia3	protein disulfide isomerase family A, member 3 [Source:RGD Symbol;Acc:68430]
ENSRNOT00000114672	1090	921.631	4795.05	325.624	ENSRNOG00000023344	Rpl23a	ribosomal protein L23A [Source:RGD Symbol;Acc:1304897]
ENSRNOT00000044171	1709	1540.63	8002	325.073	ENSRNOG00000032297	Msmo1	methylsterol monooxygenase 1 [Source:RGD Symbol;Acc:620281]
ENSRNOT00000007255	3341	3172.63	16473.6	324.974	ENSRNOG00000004936	Sdc2	syndecan 2 [Source:RGD Symbol;Acc:3649]
ENSRNOT00000016981	2672	2503.63	12997.1	324.906	ENSRNOG00000010945	Ywhab	tyrosine 3-monooxygenase/tryptophan 5-monooxygenase activation protein, beta [Source:RGD Symbol;Acc:61998]
ENSRNOT00000112676	1210	1041.63	5400.91	324.514	ENSRNOG00000067086	Calm2	calmodulin 2 [Source:RGD Symbol;Acc:2258]
ENSRNOT00000015085	1297	1128.63	5849.19	324.357	ENSRNOG00000039980	Slc25a5	solute carrier family 25 member 5 [Source:RGD Symbol;Acc:620353]
ENSRNOT00000101511	1063	894.631	4627	323.695	ENSRNOG00000064142	ENSRNOG00000064142	None
ENSRNOT00000020681	1602	1433.63	7408.11	323.408	ENSRNOG00000014765	Vapa	VAMP associated protein A [Source:RGD Symbol;Acc:61803]
ENSRNOT00000003282	2281	2112.63	10880	322.319	ENSRNOG00000002413	Gpc4	glypican 4 [Source:RGD Symbol;Acc:1359399]
ENSRNOT00000001794	2467	2298.63	11827.5	322.035	ENSRNOG00000001316	Anapc5	anaphase-promoting complex subunit 5 [Source:RGD Symbol;Acc:1306125]
ENSRNOT00000018009	2038	1869.63	9595.79	321.222	ENSRNOG00000013360	Prkcsh	protein kinase C substrate 80K-H [Source:RGD Symbol;Acc:1309628]
ENSRNOT00000001438	1809	1640.63	8414	320.976	ENSRNOG00000001083	Kdelr2	KDEL endoplasmic reticulum protein retention receptor 2 [Source:RGD Symbol;Acc:1304618]
ENSRNOT00000031796	1124	955.631	4897.23	320.731	ENSRNOG00000025602	Cdk4	cyclin-dependent kinase 4 [Source:RGD Symbol;Acc:621120]
ENSRNOT00000025282	1409	1240.63	6342.8	319.977	ENSRNOG00000018708	Ppp1ca	protein phosphatase 1 catalytic subunit alpha [Source:RGD Symbol;Acc:3375]
ENSRNOT00000023535	1951	1782.63	9112	319.914	ENSRNOG00000017359	Itm2c	integral membrane protein 2C [Source:RGD Symbol;Acc:1309503]
ENSRNOT00000103277	1467	1298.63	6613.88	318.75	ENSRNOG00000009080	Atp6v1d	ATPase H+ transporting V1 subunit D [Source:RGD Symbol;Acc:735119]
ENSRNOT00000012478	1202	1033.63	5244.5	317.555	ENSRNOG00000009266	Anp32b	acidic nuclear phosphoprotein 32 family member B [Source:RGD Symbol;Acc:621285]
ENSRNOT00000022000	1488	1319.63	6687	317.146	ENSRNOG00000016166	Pdlim1	PDZ and LIM domain 1 [Source:RGD Symbol;Acc:68324]
ENSRNOT00000065633	3005	2836.63	14343	316.459	ENSRNOG00000003256	Ccng1	cyclin G1 [Source:RGD Symbol;Acc:2295]
ENSRNOT00000103722	1653	1484.63	7504.04	316.342	ENSRNOG00000058412	Morf4l1	mortality factor 4 like 1 [Source:RGD Symbol;Acc:1307938]
ENSRNOT00000018711	2508	2339.63	11817	316.112	ENSRNOG00000013492	Cap1	cyclase associated actin cytoskeleton regulatory protein 1 [Source:RGD Symbol;Acc:620309]
ENSRNOT00000087768	478	310.225	1565.75	315.884	ENSRNOG00000004814	Elob	elongin B [Source:RGD Symbol;Acc:621200]
ENSRNOT00000028907	2928	2759.63	13826	313.564	ENSRNOG00000025895	Cavin2	caveolae associated protein 2 [Source:RGD Symbol;Acc:1359345]
ENSRNOT00000004911	2312	2143.63	10733	313.366	ENSRNOG00000003689	Nono	non-POU domain containing, octamer-binding [Source:RGD Symbol;Acc:1549738]
ENSRNOT00000020216	654	485.773	2432	313.336	ENSRNOG00000014936	Ifitm2	interferon induced transmembrane protein 2 [Source:RGD Symbol;Acc:69332]
ENSRNOT00000007698	1237	1068.63	5336.77	312.558	ENSRNOG00000005615	Gadd45a	growth arrest and DNA-damage-inducible, alpha [Source:RGD Symbol;Acc:2654]
ENSRNOT00000109040	876	707.72	3530.44	312.211	ENSRNOG00000054626	Rps8	ribosomal protein S8 [Source:RGD Symbol;Acc:61910]
ENSRNOT00000105080	471	303.3	1512.66	312.139	ENSRNOG00000063636	Gng5	G protein subunit gamma 5 [Source:RGD Symbol;Acc:620807]
ENSRNOT00000023485	1345	1176.63	5859.36	311.667	ENSRNOG00000017416	Ppic	peptidylprolyl isomerase C [Source:RGD Symbol;Acc:1303221]
ENSRNOT00000003550	979	810.705	4033.06	311.352	ENSRNOG00000002632	Naca	nascent polypeptide associated complex subunit alpha [Source:RGD Symbol;Acc:1308642]
ENSRNOT00000083843	2404	2235.63	11102	310.8	ENSRNOG00000014562	Hnrnpf	heterogeneous nuclear ribonucleoprotein F [Source:RGD Symbol;Acc:620366]
ENSRNOT00000002809	1352	1183.63	5866	310.174	ENSRNOG00000002050	Igfbp7	insulin-like growth factor binding protein 7 [Source:RGD Symbol;Acc:1306201]
ENSRNOT00000041264	2932	2763.63	13690.8	310.049	ENSRNOG00000010233	Cald1	caldesmon 1 [Source:RGD Symbol;Acc:2256]
ENSRNOT00000090288	903	734.715	3631.94	309.385	ENSRNOG00000018184	Tpm1	tropomyosin 1 [Source:RGD Symbol;Acc:3898]
ENSRNOT00000037608	1170	1001.63	4934.76	308.346	ENSRNOG00000021808	Tecr	trans-2,3-enoyl-CoA reductase [Source:RGD Symbol;Acc:620376]
ENSRNOT00000092282	849	680.724	3348.98	307.909	ENSRNOG00000018320	Rps15a	ribosomal protein S15a [Source:RGD Symbol;Acc:619939]
ENSRNOT00000001872	2208	2039.63	9975	306.085	ENSRNOG00000001385	Plbd2	phospholipase B domain containing 2 [Source:RGD Symbol;Acc:708461]
ENSRNOT00000113937	1091	922.631	4492.12	304.722	ENSRNOG00000006542	Atp6v0c	ATPase H+ transporting V0 subunit C [Source:RGD Symbol;Acc:621394]
ENSRNOT00000074829	1666	1497.63	7289.06	304.612	ENSRNOG00000050197	Pdia6	protein disulfide isomerase family A, member 6 [Source:RGD Symbol;Acc:628688]
ENSRNOT00000105986	963	794.709	3867.65	304.593	ENSRNOG00000016220	Rpl12	ribosomal protein L12 [Source:RGD Symbol;Acc:1565106]
ENSRNOT00000100710	1034	865.631	4211.87	304.525	ENSRNOG00000046585	Chmp4b	charged multivesicular body protein 4B [Source:RGD Symbol;Acc:1309846]
ENSRNOT00000021630	1016	847.631	4119.66	304.183	ENSRNOG00000015904	Wfdc1	WAP four-disulfide core domain 1 [Source:RGD Symbol;Acc:68938]
ENSRNOT00000041789	1575	1406.63	6817.67	303.345	ENSRNOG00000016638	Gnb1	G protein subunit beta 1 [Source:RGD Symbol;Acc:2718]
ENSRNOT00000040430	3645	3476.63	16832.1	303.013	ENSRNOG00000030019	Atp1a1	ATPase Na+/K+ transporting subunit alpha 1 [Source:RGD Symbol;Acc:2167]
ENSRNOT00000091651	1695	1526.63	7359.89	301.729	ENSRNOG00000006865	Laptm4a	lysosomal protein transmembrane 4 alpha [Source:RGD Symbol;Acc:735179]
ENSRNOT00000077053	3510	3341.63	16087.8	301.313	ENSRNOG00000014371	Cdh13	cadherin 13 [Source:RGD Symbol;Acc:619745]
ENSRNOT00000077071	10631	10462.6	50316.8	300.99	ENSRNOG00000058470	Col12a1	collagen type XII alpha 1 chain [Source:RGD Symbol;Acc:2374]
ENSRNOT00000001315	1280	1111.63	5330.68	300.125	ENSRNOG00000000991	Arpc1b	actin related protein 2/3 complex, subunit 1B [Source:RGD Symbol;Acc:2155]
ENSRNOT00000014817	1769	1600.63	7669	299.866	ENSRNOG00000011020	Eif3l	eukaryotic translation initiation factor 3, subunit L [Source:RGD Symbol;Acc:1308230]
ENSRNOT00000037030	1029	860.631	4115.06	299.253	ENSRNOG00000024967	Uqcrb	ubiquinol-cytochrome c reductase binding protein [Source:RGD Symbol;Acc:1311971]
ENSRNOT00000093840	1843	1674.63	7991.75	298.678	ENSRNOG00000002389	Morf4l2	mortality factor 4 like 2 [Source:RGD Symbol;Acc:1359471]
ENSRNOT00000088821	2056	1887.63	8982.59	297.828	ENSRNOG00000001709	Ap2m1	adaptor related protein complex 2 subunit mu 1 [Source:RGD Symbol;Acc:620135]
ENSRNOT00000012296	836	667.729	3177.48	297.826	ENSRNOG00000009263	Ifi27	interferon, alpha-inducible protein 27 [Source:RGD Symbol;Acc:69404]
ENSRNOT00000010117	549	380.886	1806	296.758	ENSRNOG00000007407	Ndufa12	NADH:ubiquinone oxidoreductase subunit A12 [Source:RGD Symbol;Acc:1311462]
ENSRNOT00000049609	1053	884.631	4187.42	296.254	ENSRNOG00000003661	Sumo2	small ubiquitin-like modifier 2 [Source:RGD Symbol;Acc:621761]
ENSRNOT00000025906	1763	1594.63	7542.39	296.025	ENSRNOG00000018993	Ilk	integrin-linked kinase [Source:RGD Symbol;Acc:620063]
ENSRNOT00000003313	4226	4057.63	19164.3	295.597	ENSRNOG00000002418	Tgfb2	transforming growth factor, beta 2 [Source:RGD Symbol;Acc:70491]
ENSRNOT00000120014	620	451.788	2133.42	295.544	ENSRNOG00000023226	S100a10	S100 calcium binding protein A10 [Source:RGD Symbol;Acc:628655]
ENSRNOT00000014637	2159	1990.63	9326	293.214	ENSRNOG00000010800	Hadhb	hydroxyacyl-CoA dehydrogenase trifunctional multienzyme complex subunit beta [Source:RGD Symbol;Acc:620513]
ENSRNOT00000012847	1951	1782.63	8333.78	292.591	ENSRNOG00000009642	Cct4	chaperonin containing TCP1 subunit 4 [Source:RGD Symbol;Acc:727937]
ENSRNOT00000022977	1051	882.631	4123	292.358	ENSRNOG00000016930	Ube2s	ubiquitin-conjugating enzyme E2S [Source:RGD Symbol;Acc:1564746]
ENSRNOT00000106165	2472	2303.63	10758.1	292.282	ENSRNOG00000010668	Anxa6	annexin A6 [Source:RGD Symbol;Acc:621172]
ENSRNOT00000021162	5812	5643.63	26342	292.126	ENSRNOG00000015655	Ptgfrn	prostaglandin F2 receptor inhibitor [Source:RGD Symbol;Acc:3437]
ENSRNOT00000066676	1840	1671.63	7796	291.885	ENSRNOG00000005157	Rbbp7	RB binding protein 7, chromatin remodeling factor [Source:RGD Symbol;Acc:620125]
ENSRNOT00000004799	1043	874.631	4078.34	291.836	ENSRNOG00000003520	Prdx2	peroxiredoxin 2 [Source:RGD Symbol;Acc:3838]
ENSRNOT00000108486	4130	3961.63	18335.4	289.666	ENSRNOG00000039976	Ptk7	protein tyrosine kinase 7 [Source:RGD Symbol;Acc:1310472]
ENSRNOT00000105221	3769	3600.63	16654	289.482	ENSRNOG00000019724	Ganab	glucosidase II alpha subunit [Source:RGD Symbol;Acc:1309775]
ENSRNOT00000119824	1549	1380.63	6379.82	289.208	ENSRNOG00000011559	Cnn3	calponin 3 [Source:RGD Symbol;Acc:71044]
ENSRNOT00000042046	1420	1251.63	5781	289.073	ENSRNOG00000030743	Myog	myogenin [Source:RGD Symbol;Acc:620432]
ENSRNOT00000024261	3139	2970.63	13701.4	288.668	ENSRNOG00000017952	Septin2	septin 2 [Source:RGD Symbol;Acc:620056]
ENSRNOT00000013516	3096	2927.63	13492	288.43	ENSRNOG00000009867	Tgfb3	transforming growth factor, beta 3 [Source:RGD Symbol;Acc:3851]
ENSRNOT00000024464	3963	3794.63	17408	287.117	ENSRNOG00000018109	Clic4	chloride intracellular channel 4 [Source:RGD Symbol;Acc:61857]
ENSRNOT00000020443	959	790.709	3624.12	286.857	ENSRNOG00000014846	Anp32a	acidic nuclear phosphoprotein 32 family member A [Source:RGD Symbol;Acc:11508551]
ENSRNOT00000100357	951	782.711	3587.03	286.822	ENSRNOG00000064233	Serf2	small EDRK-rich factor 2 [Source:RGD Symbol;Acc:1588368]
ENSRNOT00000057461	6754	6585.63	30147.1	286.502	ENSRNOG00000023972	Col4a2	collagen type IV alpha 2 chain [Source:RGD Symbol;Acc:1308085]
ENSRNOT00000056592	2778	2609.63	11931	286.139	ENSRNOG00000015642	Pabpc4	poly(A) binding protein, cytoplasmic 4 [Source:RGD Symbol;Acc:1305015]
ENSRNOT00000036366	1067	898.631	4102.59	285.731	ENSRNOG00000014635	Clta	clathrin, light chain A [Source:RGD Symbol;Acc:70919]
ENSRNOT00000023944	688	519.753	2372.53	285.69	ENSRNOG00000017645	Myl11	myosin light chain 11 [Source:RGD Symbol;Acc:3141]
ENSRNOT00000010512	1330	1161.63	5302.38	285.682	ENSRNOG00000007901	Tmed10	transmembrane p24 trafficking protein 10 [Source:RGD Symbol;Acc:620970]
ENSRNOT00000105280	1563	1394.63	6360.07	285.419	ENSRNOG00000008822	Fkbp1a	FKBP prolyl isomerase 1A [Source:RGD Symbol;Acc:2617]
ENSRNOT00000006591	2982	2813.63	12828	285.347	ENSRNOG00000004616	Npm1	nucleophosmin 1 [Source:RGD Symbol;Acc:3192]
ENSRNOT00000029829	1890	1721.63	7821.38	284.331	ENSRNOG00000021828	Coro1b	coronin 1B [Source:RGD Symbol;Acc:2382]
ENSRNOT00000025880	2759	2590.63	11698.9	282.631	ENSRNOG00000018992	Dpysl3	dihydropyrimidinase-like 3 [Source:RGD Symbol;Acc:2410]
ENSRNOT00000042576	3501	3332.63	15033	282.318	ENSRNOG00000009514	Mme	membrane metallo-endopeptidase [Source:RGD Symbol;Acc:3098]
ENSRNOT00000025980	3017	2848.63	12822.4	281.717	ENSRNOG00000019113	Hnrnpk	heterogeneous nuclear ribonucleoprotein K [Source:RGD Symbol;Acc:71058]
ENSRNOT00000027734	764	595.735	2680	281.554	ENSRNOG00000020460	Banf1	BAF nuclear assembly factor 1 [Source:RGD Symbol;Acc:620662]
ENSRNOT00000028687	834	665.729	2975.25	279.709	ENSRNOG00000021125	Prdx5	peroxiredoxin 5 [Source:RGD Symbol;Acc:71007]
ENSRNOT00000019844	1783	1614.63	7200	279.087	ENSRNOG00000014426	Lox	lysyl oxidase [Source:RGD Symbol;Acc:3015]
ENSRNOT00000077786	1760	1591.63	7096.42	279.047	ENSRNOG00000051650	Ywhaq	tyrosine 3-monooxygenase/tryptophan 5-monooxygenase activation protein, theta [Source:RGD Symbol;Acc:3979]
ENSRNOT00000008329	562	393.851	1756	279.044	ENSRNOG00000006345	Sec61b	SEC61 translocon subunit beta [Source:RGD Symbol;Acc:1304997]
ENSRNOT00000024863	1243	1074.63	4780.11	278.393	ENSRNOG00000018367	Taldo1	transaldolase 1 [Source:RGD Symbol;Acc:620674]
ENSRNOT00000091702	4214	4045.63	17874.5	276.52	ENSRNOG00000059801	Lima1	LIM domain and actin binding 1 [Source:RGD Symbol;Acc:1564050]
ENSRNOT00000026908	475	307.25	1357	276.419	ENSRNOG00000019851	Cox6a2	cytochrome c oxidase subunit 6A2 [Source:RGD Symbol;Acc:2385]
ENSRNOT00000019738	2781	2612.63	11512.3	275.781	ENSRNOG00000005535	Ikzf4	IKAROS family zinc finger 4 [Source:RGD Symbol;Acc:2319157]
ENSRNOT00000015757	1626	1457.63	6359.01	273.037	ENSRNOG00000011414	Psmc3	proteasome 26S subunit, ATPase 3 [Source:RGD Symbol;Acc:61905]
ENSRNOT00000113826	2094	1925.63	8396.83	272.912	ENSRNOG00000002389	Morf4l2	mortality factor 4 like 2 [Source:RGD Symbol;Acc:1359471]
ENSRNOT00000065584	1432	1263.63	5505.27	272.671	ENSRNOG00000003645	Hnrnpab	heterogeneous nuclear ribonucleoprotein A/B [Source:RGD Symbol;Acc:69255]
ENSRNOT00000072756	1411	1242.63	5405.77	272.267	ENSRNOG00000067065	Capns1	calpain, small subunit 1 [Source:RGD Symbol;Acc:2270]
ENSRNOT00000075796	3443	3274.63	14234	272.048	ENSRNOG00000047656	Gaa	alpha glucosidase [Source:RGD Symbol;Acc:735227]
ENSRNOT00000005786	1137	968.631	4190.34	270.752	ENSRNOG00000004252	Eif3h	eukaryotic translation initiation factor 3, subunit H [Source:RGD Symbol;Acc:735178]
ENSRNOT00000006111	2759	2590.63	11205.3	270.707	ENSRNOG00000004624	Rnd3	Rho family GTPase 3 [Source:RGD Symbol;Acc:1359690]
ENSRNOT00000013863	1566	1397.63	6036.58	270.32	ENSRNOG00000010170	Tubb4b	tubulin, beta 4B class IVb [Source:RGD Symbol;Acc:735101]
ENSRNOT00000009712	1052	883.631	3814.49	270.175	ENSRNOG00000007369	Shisa4	shisa family member 4 [Source:RGD Symbol;Acc:1312041]
ENSRNOT00000042411	2085	1916.63	8271	270.085	ENSRNOG00000008452	Eid1	EP300 interacting inhibitor of differentiation 1 [Source:RGD Symbol;Acc:1562702]
ENSRNOT00000034740	1021	852.631	3672.93	269.607	ENSRNOG00000024186	Eef1b2	eukaryotic translation elongation factor 1 beta 2 [Source:RGD Symbol;Acc:1311415]
ENSRNOT00000002169	2521	2352.63	10131.8	269.535	ENSRNOG00000001592	Cct8	chaperonin containing TCP1 subunit 8 [Source:RGD Symbol;Acc:1305452]
ENSRNOT00000092993	1479	1310.63	5643.47	269.492	ENSRNOG00000019638	Lmna	lamin A/C [Source:RGD Symbol;Acc:620456]
ENSRNOT00000003320	5807	5638.63	24258.9	269.264	ENSRNOG00000002403	Niban1	niban apoptosis regulator 1 [Source:RGD Symbol;Acc:71088]
ENSRNOT00000079889	8412	8243.63	35356.8	268.432	ENSRNOG00000054890	Flna	filamin A [Source:RGD Symbol;Acc:1560614]
ENSRNOT00000076181	3705	3536.63	15163.1	268.336	ENSRNOG00000030118	Msn	moesin [Source:RGD Symbol;Acc:621260]
ENSRNOT00000105185	7747	7578.63	32449.1	267.973	ENSRNOG00000018384	Adam12	ADAM metallopeptidase domain 12 [Source:RGD Symbol;Acc:1583652]
ENSRNOT00000107560	2826	2657.63	11350.8	267.308	ENSRNOG00000053468	Tuba1a	tubulin, alpha 1A [Source:RGD Symbol;Acc:619717]
ENSRNOT00000038927	781	612.733	2614.47	267.05	ENSRNOG00000026716	Rpl9-ps30	ribosomal protein L9, pseudogene 30 [Source:RGD Symbol;Acc:2321003]
ENSRNOT00000086264	1611	1442.63	6126.76	265.801	ENSRNOG00000017558	Tubb2a	tubulin, beta 2A class IIa [Source:RGD Symbol;Acc:1588452]
ENSRNOT00000011937	1497	1328.63	5633.24	265.359	ENSRNOG00000008994	Arpc4	actin related protein 2/3 complex, subunit 4 [Source:RGD Symbol;Acc:1310096]
ENSRNOT00000109487	3613	3444.63	14592.5	265.135	ENSRNOG00000004959	Actr2	actin related protein 2 [Source:RGD Symbol;Acc:1310826]
ENSRNOT00000103579	3566	3397.63	14357.2	264.469	ENSRNOG00000030118	Msn	moesin [Source:RGD Symbol;Acc:621260]
ENSRNOT00000033015	2014	1845.63	7777.82	263.75	ENSRNOG00000020255	Sars1	seryl-tRNA synthetase 1 [Source:RGD Symbol;Acc:628813]
ENSRNOT00000018038	482	314.197	1320	262.938	ENSRNOG00000013300	Atp5if1	ATP synthase inhibitory factor subunit 1 [Source:RGD Symbol;Acc:2181]
ENSRNOT00000004941	2887	2718.63	11386	262.121	ENSRNOG00000003524	Lrrc59	leucine rich repeat containing 59 [Source:RGD Symbol;Acc:1305092]
ENSRNOT00000005329	1595	1426.63	5974.32	262.094	ENSRNOG00000003951	Psmc1	proteasome 26S subunit, ATPase 1 [Source:RGD Symbol;Acc:621097]
ENSRNOT00000109902	993	824.704	3453.53	262.087	ENSRNOG00000009513	Akr1b1	aldo-keto reductase family 1 member B1 [Source:RGD Symbol;Acc:2092]
ENSRNOT00000074685	454	286.487	1198.67	261.863	ENSRNOG00000046889	Dbi	diazepam binding inhibitor [Source:RGD Symbol;Acc:2490]
ENSRNOT00000017868	2257	2088.63	8725	261.447	ENSRNOG00000011763	Serp1	stress-associated endoplasmic reticulum protein 1 [Source:RGD Symbol;Acc:620790]
ENSRNOT00000009503	1269	1100.63	4594.65	261.271	ENSRNOG00000005890	Serbp1	Serpine1 mRNA binding protein 1 [Source:RGD Symbol;Acc:619907]
ENSRNOT00000119783	3785	3616.63	15076.9	260.909	ENSRNOG00000017158	Eif4g2	eukaryotic translation initiation factor 4, gamma 2 [Source:RGD Symbol;Acc:1305294]
ENSRNOT00000115047	1089	920.631	3837.72	260.897	ENSRNOG00000047374	Gnas	GNAS complex locus [Source:RGD Symbol;Acc:2716]
ENSRNOT00000002885	710	541.743	2255.51	260.575	ENSRNOG00000002115	Sod1	superoxide dismutase 1 [Source:RGD Symbol;Acc:3731]
ENSRNOT00000010759	1932	1763.63	7313.51	259.537	ENSRNOG00000008140	Rpl15	ribosomal protein L15 [Source:RGD Symbol;Acc:621181]
ENSRNOT00000013695	3753	3584.63	14784.5	258.132	ENSRNOG00000010218	Eif5	eukaryotic translation initiation factor 5 [Source:RGD Symbol;Acc:619861]
ENSRNOT00000110685	1366	1197.63	4933.2	257.802	ENSRNOG00000017447	Eif2s2	eukaryotic translation initiation factor 2 subunit beta [Source:RGD Symbol;Acc:735192]
ENSRNOT00000024020	3212	3043.63	12534.3	257.743	ENSRNOG00000017612	Vps35	VPS35 retromer complex component [Source:RGD Symbol;Acc:1589784]
ENSRNOT00000114086	2037	1868.63	7692.8	257.657	ENSRNOG00000019189	Acat2	acetyl-CoA acetyltransferase 2 [Source:RGD Symbol;Acc:1359366]
ENSRNOT00000090808	3133	2964.63	12197.6	257.503	ENSRNOG00000006197	Calu	calumenin [Source:RGD Symbol;Acc:620383]
ENSRNOT00000007821	2339	2170.63	8895	256.472	ENSRNOG00000005478	Fkbp9	FKBP prolyl isomerase 9 [Source:RGD Symbol;Acc:1549757]
ENSRNOT00000008728	2257	2088.63	8557.8	256.437	ENSRNOG00000006228	Pdia4	protein disulfide isomerase family A, member 4 [Source:RGD Symbol;Acc:619835]
ENSRNOT00000117022	4552	4383.63	17934.7	256.06	ENSRNOG00000004072	Myo1c	myosin 1C [Source:RGD Symbol;Acc:620443]
ENSRNOT00000089305	3497	3328.63	13613.4	255.966	ENSRNOG00000020433	Actn4	actinin alpha 4 [Source:RGD Symbol;Acc:61816]
ENSRNOT00000024012	2887	2718.63	11112	255.813	ENSRNOG00000028498	Wdr1	WD repeat domain 1 [Source:RGD Symbol;Acc:1305789]
ENSRNOT00000098684	700	531.744	2173.23	255.79	ENSRNOG00000009090	Dad1	defender against cell death 1 [Source:RGD Symbol;Acc:621028]
ENSRNOT00000085355	1013	844.631	3443.81	255.184	ENSRNOG00000012630	Rhoc	ras homolog family member C [Source:RGD Symbol;Acc:1304965]
ENSRNOT00000107117	1016	847.631	3450.67	254.787	ENSRNOG00000000490	Rps10l1	ribosomal protein S10-like 1 [Source:RGD Symbol;Acc:2323006]
ENSRNOT00000117090	2637	2468.63	10049.5	254.782	ENSRNOG00000050655	P4ha1	prolyl 4-hydroxylase subunit alpha 1 [Source:RGD Symbol;Acc:621000]
ENSRNOT00000065065	1309	1140.63	4628.28	253.954	ENSRNOG00000043377	Fdps	farnesyl diphosphate synthase [Source:RGD Symbol;Acc:68953]
ENSRNOT00000037517	1130	961.631	3898	253.696	ENSRNOG00000006949	C1qbp	complement C1q binding protein [Source:RGD Symbol;Acc:2230]
ENSRNOT00000009100	2488	2319.63	9384	253.192	ENSRNOG00000006652	Ddx1	DEAD-box helicase 1 [Source:RGD Symbol;Acc:619903]
ENSRNOT00000024436	2036	1867.63	7537.85	252.602	ENSRNOG00000018159	Anxa4	annexin A4 [Source:RGD Symbol;Acc:621171]
ENSRNOT00000038395	1756	1587.63	6406	252.533	ENSRNOG00000064601	Mlec	malectin [Source:RGD Symbol;Acc:1307736]
ENSRNOT00000010932	3772	3603.63	14509.5	251.995	ENSRNOG00000008246	Emilin1	elastin microfibril interfacer 1 [Source:RGD Symbol;Acc:1311209]
ENSRNOT00000014780	2462	2293.63	9228	251.805	ENSRNOG00000011052	Gars1	glycyl-tRNA synthetase 1 [Source:RGD Symbol;Acc:1307856]
ENSRNOT00000005346	637	468.78	1881.75	251.231	ENSRNOG00000066932	Pfdn2	prefoldin subunit 2 [Source:RGD Symbol;Acc:1591406]
ENSRNOT00000007259	2310	2141.63	8595	251.178	ENSRNOG00000005424	Odc1	ornithine decarboxylase 1 [Source:RGD Symbol;Acc:3227]
ENSRNOT00000000707	4180	4011.63	16098	251.149	ENSRNOG00000000579	Marcks	myristoylated alanine rich protein kinase C substrate [Source:RGD Symbol;Acc:3028]
ENSRNOT00000060838	2692	2523.63	10124.5	251.089	ENSRNOG00000039668	Col8a1	collagen type VIII alpha 1 chain [Source:RGD Symbol;Acc:1309361]
ENSRNOT00000091904	706	537.744	2153	250.581	ENSRNOG00000039902	Lbh	LBH regulator of WNT signaling pathway [Source:RGD Symbol;Acc:1584525]
ENSRNOT00000085894	1785	1616.63	6471.61	250.543	ENSRNOG00000018184	Tpm1	tropomyosin 1 [Source:RGD Symbol;Acc:3898]
ENSRNOT00000019501	2102	1933.63	7740	250.523	ENSRNOG00000014350	Ccn1	cellular communication network factor 1 [Source:RGD Symbol;Acc:620763]
ENSRNOT00000003219	1994	1825.63	7294.54	250.072	ENSRNOG00000002358	Scpep1	serine carboxypeptidase 1 [Source:RGD Symbol;Acc:620067]
ENSRNOT00000001169	2122	1953.63	7782.73	249.327	ENSRNOG00000000875	Fhl1	four and a half LIM domains 1 [Source:RGD Symbol;Acc:2615]
ENSRNOT00000067228	1644	1475.63	5869	248.924	ENSRNOG00000015079	Ddost	dolichyl-diphosphooligosaccharide--protein glycosyltransferase non-catalytic subunit [Source:RGD Symbol;Acc:1308970]
ENSRNOT00000112899	1251	1082.63	4303.64	248.791	ENSRNOG00000017416	Ppic	peptidylprolyl isomerase C [Source:RGD Symbol;Acc:1303221]
ENSRNOT00000117501	6090	5921.63	23439.7	247.738	ENSRNOG00000009019	Slc6a6	solute carrier family 6 member 6 [Source:RGD Symbol;Acc:61912]
ENSRNOT00000067854	875	706.72	2794.61	247.488	ENSRNOG00000025715	Dynlrb1	dynein light chain roadblock-type 1 [Source:RGD Symbol;Acc:619910]
ENSRNOT00000007004	2279	2110.63	8318.43	246.666	ENSRNOG00000050539	Fbln5	fibulin 5 [Source:RGD Symbol;Acc:2594]
ENSRNOT00000118370	2709	2540.63	10001.2	246.372	ENSRNOG00000016137	Rad23b	RAD23 homolog B, nucleotide excision repair protein [Source:RGD Symbol;Acc:1562958]
ENSRNOT00000106863	2342	2173.63	8555.12	246.332	ENSRNOG00000055579	Tmbim6	transmembrane BAX inhibitor motif containing 6 [Source:RGD Symbol;Acc:3842]
ENSRNOT00000027150	1085	916.631	3594.83	245.451	ENSRNOG00000020016	LOC100361543	RhoA activator C11orf59-like [Source:RGD Symbol;Acc:2319924]
ENSRNOT00000001201	3493	3324.63	13033.7	245.36	ENSRNOG00000000902	Hsph1	heat shock protein family H (Hsp110) member 1 [Source:RGD Symbol;Acc:1311609]
ENSRNOT00000025824	1964	1795.63	7029.54	245.014	ENSRNOG00000019090	Cct3	chaperonin containing TCP1 subunit 3 [Source:RGD Symbol;Acc:735038]
ENSRNOT00000015019	2899	2730.63	10687	244.948	ENSRNOG00000011282	Ppp2r1a	protein phosphatase 2 scaffold subunit A alpha [Source:RGD Symbol;Acc:620907]
ENSRNOT00000018310	2620	2451.63	9591.32	244.852	ENSRNOG00000013469	Txndc5	thioredoxin domain containing 5 [Source:RGD Symbol;Acc:2323973]
ENSRNOT00000001593	602	433.802	1692.87	244.238	ENSRNOG00000001201	Cstb	cystatin B [Source:RGD Symbol;Acc:2435]
ENSRNOT00000084481	1336	1167.63	4541.49	243.43	ENSRNOG00000004992	Rab1a	RAB1A, member RAS oncogene family [Source:RGD Symbol;Acc:619736]
ENSRNOT00000110971	1042	873.631	3397.97	243.429	ENSRNOG00000019459	Oaz1	ornithine decarboxylase antizyme 1 [Source:RGD Symbol;Acc:3219]
ENSRNOT00000102290	1825	1656.63	6433.97	243.071	ENSRNOG00000025892	Set	Set nuclear proto-oncogene [Source:RGD Symbol;Acc:41368318]
ENSRNOT00000011945	2109	1940.63	7512.8	242.292	ENSRNOG00000008816	Gpnmb	glycoprotein nmb [Source:RGD Symbol;Acc:71008]
ENSRNOT00000110258	5632	5463.63	21126.2	242.003	ENSRNOG00000008749	Col5a1	collagen type V alpha 1 chain [Source:RGD Symbol;Acc:70920]
ENSRNOT00000013563	2088	1919.63	7421.61	241.97	ENSRNOG00000009683	Sdcbp	syndecan binding protein [Source:RGD Symbol;Acc:621497]
ENSRNOT00000024947	1658	1489.63	5749.78	241.576	ENSRNOG00000018371	Tubb6	tubulin, beta 6 class V [Source:RGD Symbol;Acc:1305887]
ENSRNOT00000104782	2146	1977.63	7626.69	241.363	ENSRNOG00000057626	Kif1b	kinesin family member 1B [Source:RGD Symbol;Acc:621520]
ENSRNOT00000100687	815	646.732	2492.66	241.223	ENSRNOG00000004883	Erh	ERH, mRNA splicing and mitosis factor [Source:RGD Symbol;Acc:1595409]
ENSRNOT00000074253	2955	2786.63	10730.9	241.01	ENSRNOG00000046502	Lonp1	lon peptidase 1, mitochondrial [Source:RGD Symbol;Acc:621598]
ENSRNOT00000113270	2468	2299.63	8818.11	239.992	ENSRNOG00000007048	Rap1b	RAP1B, member of RAS oncogene family [Source:RGD Symbol;Acc:620577]
ENSRNOT00000115180	5798	5629.63	21557.3	239.659	ENSRNOG00000003897	Col1a1	collagen type I alpha 1 chain [Source:RGD Symbol;Acc:61817]
ENSRNOT00000035048	1753	1584.63	6064.21	239.512	ENSRNOG00000025580	LOC679539	similar to ubiquitin-conjugating enzyme E2 variant 1 [Source:RGD Symbol;Acc:1587144]
ENSRNOT00000030558	773	604.734	2310.96	239.171	ENSRNOG00000022860	Swi5	SWI5 homologous recombination repair protein [Source:RGD Symbol;Acc:1559966]
ENSRNOT00000019772	8331	8162.63	31096	238.427	ENSRNOG00000014288	Fn1	fibronectin 1 [Source:RGD Symbol;Acc:2624]
ENSRNOT00000083750	1450	1281.63	4880	238.307	ENSRNOG00000055257	Selenof	selenoprotein F [Source:RGD Symbol;Acc:621291]
ENSRNOT00000111467	3415	3246.63	12327.5	237.642	ENSRNOG00000017952	Septin2	septin 2 [Source:RGD Symbol;Acc:620056]
ENSRNOT00000119464	1131	962.631	3651.55	237.409	ENSRNOG00000068955	Rps13	ribosomal protein S13 [Source:RGD Symbol;Acc:621027]
ENSRNOT00000030043	620	451.788	1712.52	237.236	ENSRNOG00000026260	Rpl11	ribosomal protein L11 [Source:RGD Symbol;Acc:1308681]
ENSRNOT00000023664	1321	1152.63	4365.03	237.016	ENSRNOG00000017469	Anxa1	annexin A1 [Source:RGD Symbol;Acc:2118]
ENSRNOT00000085188	2075	1906.63	7213.33	236.782	ENSRNOG00000031934	Enah	ENAH, actin regulator [Source:RGD Symbol;Acc:1307666]
ENSRNOT00000080887	2185	2016.63	7628	236.736	ENSRNOG00000056728	G6pd	glucose-6-phosphate dehydrogenase [Source:RGD Symbol;Acc:2645]
ENSRNOT00000027165	2917	2748.63	10386	236.49	ENSRNOG00000020038	Chpf	chondroitin polymerizing factor [Source:RGD Symbol;Acc:1359458]
ENSRNOT00000107803	1401	1232.63	4656.78	236.447	ENSRNOG00000020456	Nucb2	nucleobindin 2 [Source:RGD Symbol;Acc:620888]
ENSRNOT00000100252	4711	4542.63	17142.6	236.184	ENSRNOG00000068956	Rpl8-ps7	ribosomal protein L8, pseudogene 7 [Source:RGD Symbol;Acc:2322732]
ENSRNOT00000007175	752	583.737	2198.02	235.665	ENSRNOG00000005195	Cst3	cystatin C [Source:RGD Symbol;Acc:2432]
ENSRNOT00000031891	1814	1645.63	6192.67	235.519	ENSRNOG00000023360	Fus	Fus RNA binding protein [Source:RGD Symbol;Acc:1308864]
ENSRNOT00000027756	1614	1445.63	5426.44	234.929	ENSRNOG00000020440	Fads2	fatty acid desaturase 2 [Source:RGD Symbol;Acc:68339]
ENSRNOT00000001336	744	575.738	2160	234.806	ENSRNOG00000001009	Bri3	brain protein I3 [Source:RGD Symbol;Acc:1309187]
ENSRNOT00000116510	3007	2838.63	10647.4	234.756	ENSRNOG00000008639	Pabpc1	poly(A) binding protein, cytoplasmic 1 [Source:RGD Symbol;Acc:619838]
ENSRNOT00000097939	3150	2981.63	11166	234.382	ENSRNOG00000069303	Sh3bgrl	SH3 domain binding glutamate-rich protein like [Source:RGD Symbol;Acc:1560520]
ENSRNOT00000020265	655	486.773	1821	234.134	ENSRNOG00000015078	Ifitm3	interferon induced transmembrane protein 3 [Source:RGD Symbol;Acc:1595844]
ENSRNOT00000057177	2217	2048.63	7654.21	233.839	ENSRNOG00000018390	Pld3	phospholipase D family, member 3 [Source:RGD Symbol;Acc:1308248]
ENSRNOT00000008120	1883	1714.63	6400.22	233.617	ENSRNOG00000025481	Dctn2	dynactin subunit 2 [Source:RGD Symbol;Acc:1303182]
ENSRNOT00000080485	1577	1408.63	5249.36	233.233	ENSRNOG00000017405	Raly	RALY heterogeneous nuclear ribonucleoprotein [Source:RGD Symbol;Acc:1307228]
ENSRNOT00000031005	14714	14545.6	54099.3	232.777	ENSRNOG00000025053	Lrp1	LDL receptor related protein 1 [Source:RGD Symbol;Acc:1307535]
ENSRNOT00000013463	2289	2120.63	7873.74	232.379	ENSRNOG00000010034	Asah1	N-acylsphingosine amidohydrolase 1 [Source:RGD Symbol;Acc:621568]
ENSRNOT00000114653	4247	4078.63	15118.3	231.99	ENSRNOG00000007518	Nckap1	NCK-associated protein 1 [Source:RGD Symbol;Acc:61939]
ENSRNOT00000019192	1546	1377.63	5104	231.877	ENSRNOG00000014117	Hmox1	heme oxygenase 1 [Source:RGD Symbol;Acc:2806]
ENSRNOT00000035814	3490	3321.63	12301.3	231.782	ENSRNOG00000027491	Vldlr	very low density lipoprotein receptor [Source:RGD Symbol;Acc:3963]
ENSRNOT00000108453	1087	918.631	3400.77	231.695	ENSRNOG00000027514	Ube2m	ubiquitin-conjugating enzyme E2M [Source:RGD Symbol;Acc:1307614]
ENSRNOT00000027237	9011	8842.63	32628.8	230.94	ENSRNOG00000007281	Flnc	filamin C [Source:RGD Symbol;Acc:1308807]
ENSRNOT00000091731	1697	1528.63	5629.49	230.487	ENSRNOG00000000521	Cdkn1a	cyclin-dependent kinase inhibitor 1A [Source:RGD Symbol;Acc:69328]
ENSRNOT00000078317	1262	1093.63	4025.1	230.349	ENSRNOG00000014289	Arpc2	actin related protein 2/3 complex, subunit 2 [Source:RGD Symbol;Acc:1305848]
ENSRNOT00000015680	2210	2041.63	7506	230.097	ENSRNOG00000011631	Fst	follistatin [Source:RGD Symbol;Acc:2633]
ENSRNOT00000103647	2014	1845.63	6779.22	229.887	ENSRNOG00000002225	Scarb2	scavenger receptor class B, member 2 [Source:RGD Symbol;Acc:621882]
ENSRNOT00000017770	1767	1598.63	5862.96	229.535	ENSRNOG00000012957	Sh3glb1	SH3 domain -containing GRB2-like endophilin B1 [Source:RGD Symbol;Acc:1304859]
ENSRNOT00000082066	3986	3817.63	13960	228.861	ENSRNOG00000055446	Amfr	autocrine motility factor receptor [Source:RGD Symbol;Acc:1311551]
ENSRNOT00000019486	3423	3254.63	11892.8	228.698	ENSRNOG00000013977	Bzw1	basic leucine zipper and W2 domains 1 [Source:RGD Symbol;Acc:735129]
ENSRNOT00000024264	2649	2480.63	9063.79	228.68	ENSRNOG00000017852	Nars1	asparaginyl-tRNA synthetase 1 [Source:RGD Symbol;Acc:1307238]
ENSRNOT00000039551	4638	4469.63	16305.9	228.325	ENSRNOG00000023383	Ddx3x	DEAD-box helicase 3, X-linked [Source:RGD Symbol;Acc:1564771]
ENSRNOT00000008971	5066	4897.63	17845	228.04	ENSRNOG00000006723	Itga11	integrin subunit alpha 11 [Source:RGD Symbol;Acc:1311711]
ENSRNOT00000023724	1449	1280.63	4664.99	227.985	ENSRNOG00000017417	Gabarap	GABA type A receptor-associated protein [Source:RGD Symbol;Acc:61911]
ENSRNOT00000083446	2973	2804.63	10210.7	227.855	ENSRNOG00000057367	Glud1	glutamate dehydrogenase 1 [Source:RGD Symbol;Acc:2708]
ENSRNOT00000105809	1739	1570.63	5713.38	227.666	ENSRNOG00000008816	Gpnmb	glycoprotein nmb [Source:RGD Symbol;Acc:71008]
ENSRNOT00000081574	1188	1019.63	3708.57	227.638	ENSRNOG00000006545	Septin7	septin 7 [Source:RGD Symbol;Acc:620469]
ENSRNOT00000112085	1559	1390.63	5054.24	227.47	ENSRNOG00000033426	Cdc37	cell division cycle 37, HSP90 cochaperone [Source:RGD Symbol;Acc:71006]
ENSRNOT00000107678	1769	1600.63	5781.4	226.059	ENSRNOG00000062573	Cd151	CD151 molecule (Raph blood group) [Source:RGD Symbol;Acc:621290]
ENSRNOT00000106368	2532	2363.63	8520.24	225.607	ENSRNOG00000013961	Ghitm	growth hormone inducible transmembrane protein [Source:RGD Symbol;Acc:1359301]
ENSRNOT00000008164	1707	1538.63	5525	224.739	ENSRNOG00000005988	Arl8a	ADP-ribosylation factor like GTPase 8A [Source:RGD Symbol;Acc:1565940]
ENSRNOT00000100351	3079	2910.63	10431	224.295	ENSRNOG00000065096	ENSRNOG00000065096	None
ENSRNOT00000006190	2865	2696.63	9640.31	223.743	ENSRNOG00000004612	Ppp1cb	protein phosphatase 1 catalytic subunit beta [Source:RGD Symbol;Acc:3376]
ENSRNOT00000078349	2730	2561.63	9156	223.702	ENSRNOG00000011796	C1r	complement C1r [Source:RGD Symbol;Acc:1309091]
ENSRNOT00000020693	2474	2305.63	8223.11	223.217	ENSRNOG00000014785	Ykt6	YKT6 v-SNARE homolog [Source:RGD Symbol;Acc:70897]
ENSRNOT00000077884	3381	3212.63	11453	223.12	ENSRNOG00000054775	Arf3	ADP-ribosylation factor 3 [Source:RGD Symbol;Acc:621273]
ENSRNOT00000064535	4888	4719.63	16792.7	222.686	ENSRNOG00000017158	Eif4g2	eukaryotic translation initiation factor 4, gamma 2 [Source:RGD Symbol;Acc:1305294]
ENSRNOT00000114398	2063	1894.63	6737.11	222.551	ENSRNOG00000050197	Pdia6	protein disulfide isomerase family A, member 6 [Source:RGD Symbol;Acc:628688]
ENSRNOT00000001247	2007	1838.63	6534	222.415	ENSRNOG00000000938	Ran	RAN, member RAS oncogene family [Source:RGD Symbol;Acc:620367]
ENSRNOT00000029996	2969	2800.63	9950.16	222.359	ENSRNOG00000027487	Trim28	tripartite motif-containing 28 [Source:RGD Symbol;Acc:620289]
ENSRNOT00000001115	1713	1544.63	5476.74	221.911	ENSRNOG00000000841	Ddx39b	DExD-box helicase 39B [Source:RGD Symbol;Acc:70923]
ENSRNOT00000015956	2330	2161.63	7650.82	221.517	ENSRNOG00000011782	Got2	glutamic-oxaloacetic transaminase 2 [Source:RGD Symbol;Acc:2722]
ENSRNOT00000012376	4045	3876.63	13665	220.615	ENSRNOG00000009275	Kpnb1	karyopherin subunit beta 1 [Source:RGD Symbol;Acc:2909]
ENSRNOT00000005551	2073	1904.63	6683.32	219.615	ENSRNOG00000004143	Adipor1	adiponectin receptor 1 [Source:RGD Symbol;Acc:1303151]
ENSRNOT00000015579	1963	1794.63	6289.37	219.337	ENSRNOG00000011559	Cnn3	calponin 3 [Source:RGD Symbol;Acc:71044]
ENSRNOT00000028971	3458	3289.63	11522	219.21	ENSRNOG00000021338	Tmem132a	transmembrane protein 132A [Source:RGD Symbol;Acc:727936]
ENSRNOT00000042965	1569	1400.63	4904.65	219.162	ENSRNOG00000004621	Rtn4	reticulon 4 [Source:RGD Symbol;Acc:620989]
ENSRNOT00000017353	3541	3372.63	11786	218.715	ENSRNOG00000011346	Ehd2	EH-domain containing 2 [Source:RGD Symbol;Acc:1560856]
ENSRNOT00000101144	4787	4618.63	16136.6	218.665	ENSRNOG00000002393	Eprs1	glutamyl-prolyl-tRNA synthetase 1 [Source:RGD Symbol;Acc:1310952]
ENSRNOT00000091288	372	206.737	720.025	217.976	ENSRNOG00000060293	Ndufa3	NADH:ubiquinone oxidoreductase subunit A3 [Source:RGD Symbol;Acc:1588687]
ENSRNOT00000074626	3976	3807.63	13232	217.496	ENSRNOG00000048043	F2r	coagulation factor II (thrombin) receptor [Source:RGD Symbol;Acc:2586]
ENSRNOT00000023469	1871	1702.63	5912.92	217.351	ENSRNOG00000017427	Pfn2	profilin 2 [Source:RGD Symbol;Acc:621826]
ENSRNOT00000012295	2034	1865.63	6474.5	217.201	ENSRNOG00000009029	Nptn	neuroplastin [Source:RGD Symbol;Acc:620296]
ENSRNOT00000075425	1398	1229.63	4256	216.624	ENSRNOG00000048981	Ahsa1	activator of Hsp90 ATPase activity 1 [Source:RGD Symbol;Acc:1589285]
ENSRNOT00000011499	872	703.72	2427.4	215.885	ENSRNOG00000008673	Arpc3	actin related protein 2/3 complex, subunit 3 [Source:RGD Symbol;Acc:1311985]
ENSRNOT00000021920	1229	1060.63	3654.6	215.653	ENSRNOG00000064742	Atp5pb	ATP synthase peripheral stalk-membrane subunit b [Source:RGD Symbol;Acc:620041]
ENSRNOT00000078562	3350	3181.63	10952.8	215.455	ENSRNOG00000056162	Man2b2	mannosidase, alpha, class 2B, member 2 [Source:RGD Symbol;Acc:1308840]
ENSRNOT00000041777	5460	5291.63	18212.8	215.411	ENSRNOG00000001738	Eif4g1	eukaryotic translation initiation factor 4 gamma 1 [Source:RGD Symbol;Acc:1306144]
ENSRNOT00000116635	2101	1932.63	6651.09	215.389	ENSRNOG00000021164	Stip1	stress-induced phosphoprotein 1 [Source:RGD Symbol;Acc:621599]
ENSRNOT00000035890	537	368.919	1269	215.284	ENSRNOG00000028717	Ndufb7	NADH:ubiquinone oxidoreductase subunit B7 [Source:RGD Symbol;Acc:1308550]
ENSRNOT00000119556	1258	1089.63	3738.62	214.74	ENSRNOG00000007901	Tmed10	transmembrane p24 trafficking protein 10 [Source:RGD Symbol;Acc:620970]
ENSRNOT00000099330	3454	3285.63	11269.3	214.664	ENSRNOG00000000164	Lamp2	lysosomal-associated membrane protein 2 [Source:RGD Symbol;Acc:2990]
ENSRNOT00000031164	2286	2117.63	7235.31	213.839	ENSRNOG00000028629	Akt1	AKT serine/threonine kinase 1 [Source:RGD Symbol;Acc:2081]
ENSRNOT00000000889	2367	2198.63	7509.06	213.754	ENSRNOG00000000700	Tmem119	transmembrane protein 119 [Source:RGD Symbol;Acc:1307573]
ENSRNOT00000090977	698	529.744	1808.67	213.684	ENSRNOG00000050473	Rps27l	ribosomal protein S27-like [Source:RGD Symbol;Acc:1595396]
ENSRNOT00000104560	2231	2062.63	7040.83	213.64	ENSRNOG00000055962	Bgn	biglycan [Source:RGD Symbol;Acc:2207]
ENSRNOT00000018173	1165	996.631	3400	213.513	ENSRNOG00000013493	Psma4	proteasome 20S subunit alpha 4 [Source:RGD Symbol;Acc:61846]
ENSRNOT00000056022	9329	9160.63	31241	213.442	ENSRNOG00000007302	Fbn1	fibrillin 1 [Source:RGD Symbol;Acc:620908]
ENSRNOT00000109911	1265	1096.63	3739.17	213.4	ENSRNOG00000021882	Tmed9	transmembrane p24 trafficking protein 9 [Source:RGD Symbol;Acc:1307627]
ENSRNOT00000008276	636	467.78	1594.36	213.317	ENSRNOG00000006283	LOC100359922	60S ribosomal protein L13-like [Source:RGD Symbol;Acc:2323122]
ENSRNOT00000104565	2144	1975.63	6726.49	213.09	ENSRNOG00000017354	Zyx	zyxin [Source:RGD Symbol;Acc:620698]
ENSRNOT00000107007	3273	3104.63	10568.6	213.052	ENSRNOG00000006094	Cd44	CD44 molecule (Indian blood group) [Source:RGD Symbol;Acc:2307]
ENSRNOT00000078250	2627	2458.63	8369.26	213.046	ENSRNOG00000056836	Cav1	caveolin 1 [Source:RGD Symbol;Acc:2280]
ENSRNOT00000023606	1775	1606.63	5468.81	213.038	ENSRNOG00000017235	Atp6v0d1	ATPase H+ transporting V0 subunit D1 [Source:RGD Symbol;Acc:1306159]
ENSRNOT00000001921	2765	2596.63	8836	212.974	ENSRNOG00000001417	Plod3	procollagen-lysine, 2-oxoglutarate 5-dioxygenase 3 [Source:RGD Symbol;Acc:631339]
ENSRNOT00000028057	3031	2862.63	9736.9	212.88	ENSRNOG00000020673	Pbxip1	PBX homeobox interacting protein 1 [Source:RGD Symbol;Acc:1305180]
ENSRNOT00000018499	1784	1615.63	5495.36	212.88	ENSRNOG00000013562	Ndfip1	Nedd4 family interacting protein 1 [Source:RGD Symbol;Acc:1310053]
ENSRNOT00000001954	3432	3263.63	11095.8	212.784	ENSRNOG00000001436	Ywhag	tyrosine 3-monooxygenase/tryptophan 5-monooxygenase activation protein, gamma [Source:RGD Symbol;Acc:62002]
ENSRNOT00000009152	1211	1042.63	3542.49	212.647	ENSRNOG00000006762	Snu13	small nuclear ribonucleoprotein 13 [Source:RGD Symbol;Acc:1303103]
ENSRNOT00000079380	1319	1150.63	3908.33	212.586	ENSRNOG00000051720	Nudc	nuclear distribution C, dynein complex regulator [Source:RGD Symbol;Acc:3215]
ENSRNOT00000015179	5314	5145.63	17474	212.537	ENSRNOG00000010765	Vcl	vinculin [Source:RGD Symbol;Acc:1311217]
ENSRNOT00000072875	1011	842.631	2855.55	212.096	ENSRNOG00000050922	Nupr1l1	nuclear protein, transcriptional regulator, 1-like 1 [Source:RGD Symbol;Acc:9125019]
ENSRNOT00000005368	1666	1497.63	5056.09	211.296	ENSRNOG00000003846	Pitpna	phosphatidylinositol transfer protein, alpha [Source:RGD Symbol;Acc:61885]
ENSRNOT00000010197	1589	1420.63	4790.1	211.03	ENSRNOG00000007648	Rab11b	RAB11B, member RAS oncogene family [Source:RGD Symbol;Acc:68369]
ENSRNOT00000115392	1515	1346.63	4526.58	210.379	ENSRNOG00000051650	Ywhaq	tyrosine 3-monooxygenase/tryptophan 5-monooxygenase activation protein, theta [Source:RGD Symbol;Acc:3979]
ENSRNOT00000101474	1263	1094.63	3667.12	209.671	ENSRNOG00000009513	Akr1b1	aldo-keto reductase family 1 member B1 [Source:RGD Symbol;Acc:2092]
ENSRNOT00000083577	1622	1453.63	4865.59	209.489	ENSRNOG00000007330	Capzb	capping actin protein of muscle Z-line subunit beta [Source:RGD Symbol;Acc:1359099]
ENSRNOT00000086864	1270	1101.63	3685.78	209.399	ENSRNOG00000013505	Vdac2	voltage-dependent anion channel 2 [Source:RGD Symbol;Acc:621576]
ENSRNOT00000008685	1978	1809.63	6053	209.344	ENSRNOG00000006604	Thy1	Thy-1 cell surface antigen [Source:RGD Symbol;Acc:3860]
ENSRNOT00000011371	3251	3082.63	10243.6	207.975	ENSRNOG00000008393	Tax1bp1	Tax1 binding protein 1 [Source:RGD Symbol;Acc:708579]
ENSRNOT00000112798	1007	838.631	2784.82	207.829	ENSRNOG00000025892	Set	Set nuclear proto-oncogene [Source:RGD Symbol;Acc:41368318]
ENSRNOT00000056704	3674	3505.63	11636.3	207.744	ENSRNOG00000030183	Plod2	procollagen lysine, 2-oxoglutarate 5-dioxygenase 2 [Source:RGD Symbol;Acc:3353]
ENSRNOT00000025784	3458	3289.63	10904	207.453	ENSRNOG00000018824	Slc7a5	solute carrier family 7 member 5 [Source:RGD Symbol;Acc:620639]
ENSRNOT00000026153	1317	1148.63	3800.66	207.09	ENSRNOG00000019281	Glmp	glycosylated lysosomal membrane protein [Source:RGD Symbol;Acc:1303130]
ENSRNOT00000027834	3285	3116.63	10304.9	206.937	ENSRNOG00000020480	Fads1	fatty acid desaturase 1 [Source:RGD Symbol;Acc:621678]
ENSRNOT00000017409	1171	1002.63	3311.43	206.707	ENSRNOG00000012738	Eif3m	eukaryotic translation initiation factor 3, subunit M [Source:RGD Symbol;Acc:1565840]
ENSRNOT00000023806	3722	3553.63	11727	206.536	ENSRNOG00000017708	Pcbp1	poly(rC) binding protein 1 [Source:RGD Symbol;Acc:1561319]
ENSRNOT00000104185	1853	1684.63	5556.19	206.42	ENSRNOG00000021259	Prnp	prion protein [Source:RGD Symbol;Acc:3410]
ENSRNOT00000009673	4711	4542.63	14964.7	206.178	ENSRNOG00000007078	Ccn4	cellular communication network factor 4 [Source:RGD Symbol;Acc:69431]
ENSRNOT00000004836	1209	1040.63	3416	205.448	ENSRNOG00000003626	Atp5pd	ATP synthase peripheral stalk subunit d [Source:RGD Symbol;Acc:620083]
ENSRNOT00000022419	1673	1504.63	4938.2	205.409	ENSRNOG00000016474	Tspan3	tetraspanin 3 [Source:RGD Symbol;Acc:1359444]
ENSRNOT00000008150	2887	2718.63	8916.46	205.269	ENSRNOG00000005355	Ncstn	nicastrin [Source:RGD Symbol;Acc:631418]
ENSRNOT00000095189	1526	1357.63	4444.01	204.868	ENSRNOG00000017417	Gabarap	GABA type A receptor-associated protein [Source:RGD Symbol;Acc:61911]
ENSRNOT00000067875	1529	1360.63	4453.26	204.841	ENSRNOG00000043451	Spp1	secreted phosphoprotein 1 [Source:RGD Symbol;Acc:3752]
ENSRNOT00000105911	2391	2222.63	7256.4	204.331	ENSRNOG00000055579	Tmbim6	transmembrane BAX inhibitor motif containing 6 [Source:RGD Symbol;Acc:3842]
ENSRNOT00000113617	2377	2208.63	7210.5	204.325	ENSRNOG00000019834	Hsp90ab1	heat shock protein 90 alpha family class B member 1 [Source:RGD Symbol;Acc:1303075]
ENSRNOT00000051411	495	327.109	1067.5	204.247	ENSRNOG00000070574	Atp5mpl-ps1	ATP synthase membrane subunit 6.8PL, pseudogene 1 [Source:RGD Symbol;Acc:41312538]
ENSRNOT00000054980	1619	1450.63	4732.26	204.17	ENSRNOG00000019965	Tgfb1i1	transforming growth factor beta 1 induced transcript 1 [Source:RGD Symbol;Acc:620173]
ENSRNOT00000034300	2450	2281.63	7420	203.535	ENSRNOG00000008680	Loxl1	lysyl oxidase-like 1 [Source:RGD Symbol;Acc:1308752]
ENSRNOT00000002484	1573	1404.63	4567.77	203.527	ENSRNOG00000001815	Eif4a2	eukaryotic translation initiation factor 4A2 [Source:RGD Symbol;Acc:1309225]
ENSRNOT00000089874	1108	939.631	3055.24	203.502	ENSRNOG00000058053	Ube2n	ubiquitin-conjugating enzyme E2N [Source:RGD Symbol;Acc:621096]
ENSRNOT00000013488	1896	1727.63	5617	203.486	ENSRNOG00000009934	Emc3	ER membrane protein complex subunit 3 [Source:RGD Symbol;Acc:1311566]
ENSRNOT00000024952	2137	1968.63	6386.43	203.036	ENSRNOG00000018091	Gdi2	GDP dissociation inhibitor 2 [Source:RGD Symbol;Acc:61802]
ENSRNOT00000015808	2975	2806.63	9080.3	202.486	ENSRNOG00000011857	Mtpn	myotrophin [Source:RGD Symbol;Acc:619806]
ENSRNOT00000020364	2406	2237.63	7237.39	202.43	ENSRNOG00000014992	M6pr	mannose-6-phosphate receptor, cation dependent [Source:RGD Symbol;Acc:1359355]
ENSRNOT00000032154	609	440.796	1420	201.619	ENSRNOG00000021484	Rhoq-ps1	ras homolog family member Q, pseudogene 1 [Source:RGD Symbol;Acc:6491275]
ENSRNOT00000056457	3226	3057.63	9840.03	201.415	ENSRNOG00000033280	Pam	peptidylglycine alpha-amidating monooxygenase [Source:RGD Symbol;Acc:3252]
ENSRNOT00000099859	426	258.952	832.166	201.127	ENSRNOG00000005736	Eif1ax	eukaryotic translation initiation factor 1A, X-linked [Source:RGD Symbol;Acc:1560198]
ENSRNOT00000010101	1914	1745.63	5595.35	200.611	ENSRNOG00000007089	Lgmn	legumain [Source:RGD Symbol;Acc:619832]
ENSRNOT00000016450	1481	1312.63	4207	200.59	ENSRNOG00000012026	Psmc2	proteasome 26S subunit, ATPase 2 [Source:RGD Symbol;Acc:3428]
ENSRNOT00000022467	1472	1303.63	4172.99	200.342	ENSRNOG00000016589	Mlf2	myeloid leukemia factor 2 [Source:RGD Symbol;Acc:1306294]
ENSRNOT00000050213	1544	1375.63	4391.63	199.804	ENSRNOG00000032902	Ybx1-ps20	Y box binding protein 1, pseudogene 20 [Source:RGD Symbol;Acc:1590933]
ENSRNOT00000112962	1533	1364.63	4342.38	199.156	ENSRNOG00000027690	Eif3e	eukaryotic translation initiation factor 3 subunit E [Source:RGD Symbol;Acc:1311521]
ENSRNOT00000026327	5365	5196.63	16527	199.046	ENSRNOG00000019400	Dag1	dystroglycan 1 [Source:RGD Symbol;Acc:621890]
ENSRNOT00000104820	2193	2024.63	6424.64	198.602	ENSRNOG00000002358	Scpep1	serine carboxypeptidase 1 [Source:RGD Symbol;Acc:620067]
ENSRNOT00000004942	3453	3284.63	10420.5	198.555	ENSRNOG00000003691	Tmed7	transmembrane p24 trafficking protein 7 [Source:RGD Symbol;Acc:727954]
ENSRNOT00000068535	4992	4823.63	15273.3	198.17	ENSRNOG00000018461	Pdgfrb	platelet derived growth factor receptor beta [Source:RGD Symbol;Acc:3285]
ENSRNOT00000002732	761	592.736	1876.58	198.146	ENSRNOG00000001991	Atp5po	ATP synthase peripheral stalk subunit OSCP [Source:RGD Symbol;Acc:621379]
ENSRNOT00000013524	3852	3683.63	11645	197.853	ENSRNOG00000010183	Gask1b	golgi associated kinase 1B [Source:RGD Symbol;Acc:735075]
ENSRNOT00000083293	3278	3109.63	9821	197.664	ENSRNOG00000057623	Copb1	COPI coat complex subunit beta 1 [Source:RGD Symbol;Acc:620861]
ENSRNOT00000035628	1715	1546.63	4881.73	197.546	ENSRNOG00000008195	Ywhaz	tyrosine 3-monooxygenase/tryptophan 5-monooxygenase activation protein, zeta [Source:RGD Symbol;Acc:3980]
ENSRNOT00000010061	2133	1964.63	6187.3	197.106	ENSRNOG00000007029	Dnaja1	DnaJ heat shock protein family (Hsp40) member A1 [Source:RGD Symbol;Acc:620942]
ENSRNOT00000095185	3323	3154.63	9920.45	196.817	ENSRNOG00000010186	Cdv3	carnitine deficiency-associated gene expressed in ventricle 3 [Source:RGD Symbol;Acc:1359113]
ENSRNOT00000081160	1637	1468.63	4618.08	196.802	ENSRNOG00000011208	Rapsn	receptor-associated protein of the synapse [Source:RGD Symbol;Acc:1311592]
ENSRNOT00000114912	2661	2492.63	7835	196.726	ENSRNOG00000018991	Gsn	gelsolin [Source:RGD Symbol;Acc:1303089]
ENSRNOT00000067974	3300	3131.63	9840.29	196.661	ENSRNOG00000042189	Rab31	RAB31, member RAS oncogene family [Source:RGD Symbol;Acc:628598]
ENSRNOT00000109674	1764	1595.63	4997.17	196.007	ENSRNOG00000018091	Gdi2	GDP dissociation inhibitor 2 [Source:RGD Symbol;Acc:61802]
ENSRNOT00000071425	3329	3160.63	9881	195.662	ENSRNOG00000047088	Rab10	RAB10, member RAS oncogene family [Source:RGD Symbol;Acc:620879]
ENSRNOT00000103162	1661	1492.63	4661.45	195.456	ENSRNOG00000042261	Hdgf	heparin binding growth factor [Source:RGD Symbol;Acc:70961]
ENSRNOT00000002114	2395	2226.63	6948.22	195.302	ENSRNOG00000001548	Nfe2l2	NFE2 like bZIP transcription factor 2 [Source:RGD Symbol;Acc:620360]
ENSRNOT00000089456	6787	6618.63	20628.8	195.068	ENSRNOG00000016117	Myof	myoferlin [Source:RGD Symbol;Acc:1564216]
ENSRNOT00000076548	1701	1532.63	4774.34	194.965	ENSRNOG00000009878	Crtap	cartilage associated protein [Source:RGD Symbol;Acc:1565180]
ENSRNOT00000035788	960	791.709	2465	194.864	ENSRNOG00000026124	Id3	inhibitor of DNA binding 3 [Source:RGD Symbol;Acc:2860]
ENSRNOT00000079891	6563	6394.63	19909.3	194.859	ENSRNOG00000060614	Pxdn	peroxidasin [Source:RGD Symbol;Acc:1560694]
ENSRNOT00000024306	3243	3074.63	9570.65	194.818	ENSRNOG00000017730	Psmd1	proteasome 26S subunit, non-ATPase 1 [Source:RGD Symbol;Acc:621669]
ENSRNOT00000068497	3218	3049.63	9487.58	194.71	ENSRNOG00000020412	Sf3b2	splicing factor 3b, subunit 2 [Source:RGD Symbol;Acc:1307159]
ENSRNOT00000024106	1619	1450.63	4511.09	194.628	ENSRNOG00000017895	Eno1	enolase 1 [Source:RGD Symbol;Acc:2553]
ENSRNOT00000013745	873	704.72	2183	193.873	ENSRNOG00000010208	Timp1	TIMP metallopeptidase inhibitor 1 [Source:RGD Symbol;Acc:621675]
ENSRNOT00000014346	1773	1604.63	4956.22	193.311	ENSRNOG00000010666	Ccn5	cellular communication network factor 5 [Source:RGD Symbol;Acc:621867]
ENSRNOT00000024084	1453	1284.63	3953.71	192.622	ENSRNOG00000017786	Acta1	actin, alpha 1, skeletal muscle [Source:RGD Symbol;Acc:2025]
ENSRNOT00000060444	2943	2774.63	8529	192.386	ENSRNOG00000001253	Eif3b	eukaryotic translation initiation factor 3, subunit B [Source:RGD Symbol;Acc:1309018]
ENSRNOT00000086352	6289	6120.63	18781	192.045	ENSRNOG00000008749	Col5a1	collagen type V alpha 1 chain [Source:RGD Symbol;Acc:70920]
ENSRNOT00000022921	3539	3370.63	10342	192.032	ENSRNOG00000017078	Selenon	selenoprotein N [Source:RGD Symbol;Acc:1304574]
ENSRNOT00000019624	689	520.752	1597	191.935	ENSRNOG00000014568	Ndufb10	NADH:ubiquinone oxidoreductase subunit B10 [Source:RGD Symbol;Acc:1310782]
ENSRNOT00000055464	937	768.712	2357	191.901	ENSRNOG00000009225	Copz2	COPI coat complex subunit zeta 2 [Source:RGD Symbol;Acc:1306948]
ENSRNOT00000087143	2746	2577.63	7901.35	191.85	ENSRNOG00000052289	Ptdss1	phosphatidylserine synthase 1 [Source:RGD Symbol;Acc:1308949]
ENSRNOT00000108193	2075	1906.63	5843.19	191.807	ENSRNOG00000020918	Ccnd1	cyclin D1 [Source:RGD Symbol;Acc:68384]
ENSRNOT00000005286	2012	1843.63	5645.65	191.655	ENSRNOG00000003890	Nap1l1	nucleosome assembly protein 1-like 1 [Source:RGD Symbol;Acc:71094]
ENSRNOT00000103520	707	538.744	1648.99	191.565	ENSRNOG00000001136	Pebp1	phosphatidylethanolamine binding protein 1 [Source:RGD Symbol;Acc:62017]
ENSRNOT00000088313	9470	9301.63	28432.8	191.311	ENSRNOG00000029212	Vcan	versican [Source:RGD Symbol;Acc:619940]
ENSRNOT00000024224	2399	2230.63	6812	191.129	ENSRNOG00000017977	Smpd1	sphingomyelin phosphodiesterase 1 [Source:RGD Symbol;Acc:1549719]
ENSRNOT00000022029	2589	2420.63	7385.68	190.96	ENSRNOG00000015941	Fkbp10	FKBP prolyl isomerase 10 [Source:RGD Symbol;Acc:1549751]
ENSRNOT00000023628	4520	4351.63	13225	190.206	ENSRNOG00000016596	Hspa4	heat shock protein family A (Hsp70) member 4 [Source:RGD Symbol;Acc:628878]
ENSRNOT00000111137	1976	1807.63	5475.23	189.571	ENSRNOG00000046996	Pea15	proliferation and apoptosis adaptor protein 15 [Source:RGD Symbol;Acc:1306055]
ENSRNOT00000098542	2542	2373.63	7187.93	189.527	ENSRNOG00000063418	ENSRNOG00000063418	None
ENSRNOT00000013445	2141	1972.63	5962.41	189.172	ENSRNOG00000009552	Serinc3	serine incorporator 3 [Source:RGD Symbol;Acc:1308390]
ENSRNOT00000064160	2772	2603.63	7864	189.036	ENSRNOG00000042620	Marveld1	MARVEL domain containing 1 [Source:RGD Symbol;Acc:1309811]
ENSRNOT00000095671	805	636.732	1921.96	188.916	ENSRNOG00000069589	ENSRNOG00000069589	None
ENSRNOT00000116579	1645	1476.63	4456.95	188.906	ENSRNOG00000010239	Cnbp	CCHC-type zinc finger, nucleic acid binding protein [Source:RGD Symbol;Acc:621807]
ENSRNOT00000008941	863	694.72	2095.59	188.789	ENSRNOG00000006789	Ddit3	DNA-damage inducible transcript 3 [Source:RGD Symbol;Acc:62391]
ENSRNOT00000118438	174	44.641	134.384	188.405	ENSRNOG00000067587	Snrpe	small nuclear ribonucleoprotein polypeptide E [Source:RGD Symbol;Acc:2321675]
ENSRNOT00000078996	1340	1171.63	3526.32	188.37	ENSRNOG00000027433	Akr1b10	aldo-keto reductase family 1 member B10 [Source:RGD Symbol;Acc:1308277]
ENSRNOT00000035060	969	800.709	2409	188.297	ENSRNOG00000025443	Map1lc3a	microtubule-associated protein 1 light chain 3 alpha [Source:RGD Symbol;Acc:735183]
ENSRNOT00000012455	1507	1338.63	4020	187.951	ENSRNOG00000009325	Fuca1	alpha-L-fucosidase 1 [Source:RGD Symbol;Acc:2636]
ENSRNOT00000026651	1177	1008.63	3023.13	187.588	ENSRNOG00000019666	Ubxn1	UBX domain protein 1 [Source:RGD Symbol;Acc:1309471]
ENSRNOT00000093376	878	709.72	2126.94	187.564	ENSRNOG00000013604	Gpx4	glutathione peroxidase 4 [Source:RGD Symbol;Acc:69226]
ENSRNOT00000099603	3874	3705.63	11097.1	187.424	ENSRNOG00000002807	Septin9	septin 9 [Source:RGD Symbol;Acc:708523]
ENSRNOT00000083427	851	682.724	2043.48	187.33	ENSRNOG00000019007	Rpl14	ribosomal protein L14 [Source:RGD Symbol;Acc:621180]
ENSRNOT00000061878	3267	3098.63	9264.23	187.12	ENSRNOG00000006130	Rab5b	RAB5B, member RAS oncogene family [Source:RGD Symbol;Acc:1306489]
ENSRNOT00000016237	2357	2188.63	6542	187.076	ENSRNOG00000011771	Ptp4a1	protein tyrosine phosphatase 4A1 [Source:RGD Symbol;Acc:61970]
ENSRNOT00000007621	1888	1719.63	5138.42	187.014	ENSRNOG00000005389	Ppp2ca	protein phosphatase 2 catalytic subunit alpha [Source:RGD Symbol;Acc:3380]
ENSRNOT00000066947	5200	5031.63	15030.9	186.964	ENSRNOG00000010117	Eif3a	eukaryotic translation initiation factor 3, subunit A [Source:RGD Symbol;Acc:1307269]
ENSRNOT00000085981	1171	1002.63	2993	186.83	ENSRNOG00000011732	Psmb7	proteasome 20S subunit beta 7 [Source:RGD Symbol;Acc:621093]
ENSRNOT00000023567	2155	1986.63	5927.69	186.745	ENSRNOG00000017441	Tpm3	tropomyosin 3 [Source:RGD Symbol;Acc:621546]
ENSRNOT00000015886	2886	2717.63	8073.54	185.932	ENSRNOG00000011632	Cct5	chaperonin containing TCP1 subunit 5 [Source:RGD Symbol;Acc:735161]
ENSRNOT00000008477	1862	1693.63	5031.4	185.93	ENSRNOG00000006375	Vdac1	voltage-dependent anion channel 1 [Source:RGD Symbol;Acc:621575]
ENSRNOT00000013073	1055	886.631	2629.34	185.603	ENSRNOG00000027433	Akr1b10	aldo-keto reductase family 1 member B10 [Source:RGD Symbol;Acc:1308277]
ENSRNOT00000065962	388	222.06	657.36	185.274	ENSRNOG00000043114	Tomm7	translocase of outer mitochondrial membrane 7 [Source:RGD Symbol;Acc:1591393]
ENSRNOT00000023861	5848	5679.63	16750	184.576	ENSRNOG00000017466	Kif5b	kinesin family member 5B [Source:RGD Symbol;Acc:621559]
ENSRNOT00000113782	2432	2263.63	6672.51	184.486	ENSRNOG00000039668	Col8a1	collagen type VIII alpha 1 chain [Source:RGD Symbol;Acc:1309361]
ENSRNOT00000080663	2608	2439.63	7190.55	184.467	ENSRNOG00000055860	Arl8b	ADP-ribosylation factor like GTPase 8B [Source:RGD Symbol;Acc:1562830]
ENSRNOT00000108830	1659	1490.63	4392.23	184.415	ENSRNOG00000063083	ENSRNOG00000063083	None
ENSRNOT00000026470	1678	1509.63	4448	184.406	ENSRNOG00000019568	Jund	JunD proto-oncogene, AP-1 transcription factor subunit [Source:RGD Symbol;Acc:2945]
ENSRNOT00000119294	3410	3241.63	9547.06	184.326	ENSRNOG00000000081	Antxr2	ANTXR cell adhesion molecule 2 [Source:RGD Symbol;Acc:1561294]
ENSRNOT00000006887	858	689.723	2025	183.751	ENSRNOG00000005184	Nop10	NOP10 ribonucleoprotein [Source:RGD Symbol;Acc:1582780]
ENSRNOT00000044613	4471	4302.63	12622	183.601	ENSRNOG00000010944	Hyou1	hypoxia up-regulated 1 [Source:RGD Symbol;Acc:621146]
ENSRNOT00000033352	3310	3141.63	9215.98	183.598	ENSRNOG00000027954	Cdh15	cadherin 15 [Source:RGD Symbol;Acc:1303000]
ENSRNOT00000113266	2191	2022.63	5923	183.276	ENSRNOG00000065188	ENSRNOG00000065188	None
ENSRNOT00000059501	918	749.715	2194.99	183.238	ENSRNOG00000018774	Rps14	ribosomal protein S14 [Source:RGD Symbol;Acc:62025]
ENSRNOT00000017101	1867	1698.63	4967.69	183.036	ENSRNOG00000012786	Pgrmc1	progesterone receptor membrane component 1 [Source:RGD Symbol;Acc:70890]
ENSRNOT00000004117	3128	2959.63	8653	182.982	ENSRNOG00000003018	Olfml2b	olfactomedin-like 2B [Source:RGD Symbol;Acc:1309257]
ENSRNOT00000013997	1320	1151.63	3359.98	182.601	ENSRNOG00000010038	Psmc5	proteasome 26S subunit, ATPase 5 [Source:RGD Symbol;Acc:708376]
ENSRNOT00000047698	3412	3243.63	9451.4	182.366	ENSRNOG00000031173	Snd1	staphylococcal nuclease and tudor domain containing 1 [Source:RGD Symbol;Acc:631340]
ENSRNOT00000025763	2618	2449.63	7126	182.065	ENSRNOG00000019018	Plat	plasminogen activator, tissue type [Source:RGD Symbol;Acc:3342]
ENSRNOT00000029025	3088	2919.63	8481.73	181.818	ENSRNOG00000013536	Cdc42	cell division cycle 42 [Source:RGD Symbol;Acc:71043]
ENSRNOT00000086033	5406	5237.63	15211.7	181.77	ENSRNOG00000018461	Pdgfrb	platelet derived growth factor receptor beta [Source:RGD Symbol;Acc:3285]
ENSRNOT00000113730	470	302.31	876.481	181.456	ENSRNOG00000024603	Rps15	ribosomal protein S15 [Source:RGD Symbol;Acc:62026]
ENSRNOT00000116454	1327	1158.63	3358.66	181.427	ENSRNOG00000017469	Anxa1	annexin A1 [Source:RGD Symbol;Acc:2118]
ENSRNOT00000049895	2615	2446.63	7089.17	181.346	ENSRNOG00000025570	Os9	OS9, endoplasmic reticulum lectin [Source:RGD Symbol;Acc:1359574]
ENSRNOT00000096367	1222	1053.63	3049.63	181.15	ENSRNOG00000017469	Anxa1	annexin A1 [Source:RGD Symbol;Acc:2118]
ENSRNOT00000049448	1406	1237.63	3582.12	181.146	ENSRNOG00000029810	Tspan4	tetraspanin 4 [Source:RGD Symbol;Acc:1305810]
ENSRNOT00000058423	2019	1850.63	5348.8	180.891	ENSRNOG00000038372	Ndufs2	NADH:ubiquinone oxidoreductase core subunit S2 [Source:RGD Symbol;Acc:1307109]
ENSRNOT00000001816	2057	1888.63	5448	180.539	ENSRNOG00000037815	Aldh2	aldehyde dehydrogenase 2 family member [Source:RGD Symbol;Acc:69219]
ENSRNOT00000026445	1635	1466.63	4222.23	180.178	ENSRNOG00000019532	Emc10	ER membrane protein complex subunit 10 [Source:RGD Symbol;Acc:1303214]
ENSRNOT00000017067	1194	1025.63	2951	180.077	ENSRNOG00000012457	Cyc1	cytochrome c-1 [Source:RGD Symbol;Acc:1306597]
ENSRNOT00000082107	3745	3576.63	10288	180.027	ENSRNOG00000060753	Esyt1	extended synaptotagmin 1 [Source:RGD Symbol;Acc:3053]
ENSRNOT00000022241	1778	1609.63	4630.01	180.026	ENSRNOG00000016416	Rnh1	ribonuclease/angiogenin inhibitor 1 [Source:RGD Symbol;Acc:621398]
ENSRNOT00000013400	2570	2401.63	6907.93	180.02	ENSRNOG00000009781	Dync1i2	dynein cytoplasmic 1 intermediate chain 2 [Source:RGD Symbol;Acc:620174]
ENSRNOT00000118005	1665	1496.63	4303.97	179.984	ENSRNOG00000020763	Snrnp70	small nuclear ribonucleoprotein U1 subunit 70 [Source:RGD Symbol;Acc:1307120]
ENSRNOT00000028438	626	457.785	1314	179.645	ENSRNOG00000020941	Psenen	presenilin enhancer gamma secretase subunit [Source:RGD Symbol;Acc:1312037]
ENSRNOT00000036140	1429	1260.63	3616.4	179.543	ENSRNOG00000021882	Tmed9	transmembrane p24 trafficking protein 9 [Source:RGD Symbol;Acc:1307627]
ENSRNOT00000018796	1827	1658.63	4758	179.537	ENSRNOG00000014051	Pgrmc2	progesterone receptor membrane component 2 [Source:RGD Symbol;Acc:1308804]
ENSRNOT00000026558	1936	1767.63	5046.6	178.685	ENSRNOG00000019622	Ackr3	atypical chemokine receptor 3 [Source:RGD Symbol;Acc:620601]
ENSRNOT00000098300	1543	1374.63	3915.89	178.289	ENSRNOG00000009029	Nptn	neuroplastin [Source:RGD Symbol;Acc:620296]
ENSRNOT00000108506	2156	1987.63	5659.39	178.203	ENSRNOG00000010252	Hexa	hexosaminidase subunit alpha [Source:RGD Symbol;Acc:2792]
ENSRNOT00000021734	657	488.771	1390	177.987	ENSRNOG00000015967	Sh3bgrl3	SH3 domain binding glutamate-rich protein like 3 [Source:RGD Symbol;Acc:1308118]
ENSRNOT00000022400	8647	8478.63	24096	177.869	ENSRNOG00000016630	Tln1	talin 1 [Source:RGD Symbol;Acc:1306247]
ENSRNOT00000106818	3092	2923.63	8280.71	177.266	ENSRNOG00000027491	Vldlr	very low density lipoprotein receptor [Source:RGD Symbol;Acc:3963]
ENSRNOT00000005270	900	731.716	2072.33	177.254	ENSRNOG00000003863	Trir	telomerase RNA component interacting RNase [Source:RGD Symbol;Acc:1564093]
ENSRNOT00000013496	4689	4520.63	12803	177.252	ENSRNOG00000009946	Ldlr	low density lipoprotein receptor [Source:RGD Symbol;Acc:2998]
ENSRNOT00000084069	804	635.732	1798.2	177.03	ENSRNOG00000005668	Ndufa8	NADH:ubiquinone oxidoreductase subunit A8 [Source:RGD Symbol;Acc:1306283]
ENSRNOT00000086441	3280	3111.63	8799.76	176.996	ENSRNOG00000048297	Qki	QKI, KH domain containing RNA binding [Source:RGD Symbol;Acc:1584886]
ENSRNOT00000086790	2263	2094.63	5923	176.976	ENSRNOG00000056940	Cited2	Cbp/p300-interacting transactivator, with Glu/Asp-rich carboxy-terminal domain, 2 [Source:RGD Symbol;Acc:620112]
ENSRNOT00000113737	2808	2639.63	7461.98	176.926	ENSRNOG00000064233	Serf2	small EDRK-rich factor 2 [Source:RGD Symbol;Acc:1588368]
ENSRNOT00000012806	1897	1728.63	4884.43	176.845	ENSRNOG00000009630	Hsd17b12	hydroxysteroid (17-beta) dehydrogenase 12 [Source:RGD Symbol;Acc:708367]
ENSRNOT00000021638	1548	1379.63	3897.99	176.831	ENSRNOG00000016161	Lman2	lectin, mannose-binding 2 [Source:RGD Symbol;Acc:1308965]
ENSRNOT00000089016	2476	2307.63	6518	176.778	ENSRNOG00000059463	Slc39a1	solute carrier family 39 member 1 [Source:RGD Symbol;Acc:1305241]
ENSRNOT00000005987	5938	5769.63	16295.8	176.769	ENSRNOG00000004291	Cltc	clathrin heavy chain [Source:RGD Symbol;Acc:2364]
ENSRNOT00000042281	4576	4407.63	12447.6	176.75	ENSRNOG00000031890	Ncam1	neural cell adhesion molecule 1 [Source:RGD Symbol;Acc:67378]
ENSRNOT00000021689	3693	3524.63	9929.48	176.317	ENSRNOG00000015845	Niban2	niban apoptosis regulator 2 [Source:RGD Symbol;Acc:1307018]
ENSRNOT00000045326	3512	3343.63	9411.28	176.161	ENSRNOG00000034015	Capn2	calpain 2 [Source:RGD Symbol;Acc:2268]
ENSRNOT00000005522	3441	3272.63	9177	175.503	ENSRNOG00000004132	Lasp1	LIM and SH3 protein 1 [Source:RGD Symbol;Acc:68408]
ENSRNOT00000119694	791	622.733	1744.93	175.371	ENSRNOG00000015865	Ap2s1	adaptor related protein complex 2 subunit sigma 1 [Source:RGD Symbol;Acc:620188]
ENSRNOT00000017211	2828	2659.63	7441.92	175.123	ENSRNOG00000012751	Tm9sf2	transmembrane 9 superfamily member 2 [Source:RGD Symbol;Acc:1359230]
ENSRNOT00000050562	964	795.709	2220.1	174.622	ENSRNOG00000019497	Mrpl17	mitochondrial ribosomal protein L17 [Source:RGD Symbol;Acc:70943]
ENSRNOT00000072589	2624	2455.63	6845	174.458	ENSRNOG00000045892	Cfl2	cofilin 2 [Source:RGD Symbol;Acc:1306982]
ENSRNOT00000064272	1173	1004.63	2797.12	174.255	ENSRNOG00000026109	Prmt1	protein arginine methyltransferase 1 [Source:RGD Symbol;Acc:62020]
ENSRNOT00000026792	2757	2588.63	7202.63	174.141	ENSRNOG00000019725	Actr1a	actin related protein 1A [Source:RGD Symbol;Acc:1307025]
ENSRNOT00000021711	3379	3210.63	8931	174.096	ENSRNOG00000015843	Itfg1	integrin alpha FG-GAP repeat containing 1 [Source:RGD Symbol;Acc:619898]
ENSRNOT00000061231	2032	1863.63	5180	173.96	ENSRNOG00000039876	Hnrnpa0	heterogeneous nuclear ribonucleoprotein A0 [Source:RGD Symbol;Acc:1563684]
ENSRNOT00000024583	2147	1978.63	5496.07	173.847	ENSRNOG00000018107	Zfand5	zinc finger AN1-type containing 5 [Source:RGD Symbol;Acc:1310776]
ENSRNOT00000112446	1795	1626.63	4513.74	173.671	ENSRNOG00000005963	Rab2a	RAB2A, member RAS oncogene family [Source:RGD Symbol;Acc:68323]
ENSRNOT00000066204	2156	1987.63	5513.32	173.603	ENSRNOG00000013741	Ube2d3	ubiquitin-conjugating enzyme E2D 3 [Source:RGD Symbol;Acc:619912]
ENSRNOT00000115689	938	769.712	2133.14	173.449	ENSRNOG00000017506	Cltb	clathrin, light chain B [Source:RGD Symbol;Acc:621353]
ENSRNOT00000021671	1399	1230.63	3407.44	173.293	ENSRNOG00000015713	Parva	parvin, alpha [Source:RGD Symbol;Acc:71021]
ENSRNOT00000004885	1612	1443.63	3996.7	173.271	ENSRNOG00000003645	Hnrnpab	heterogeneous nuclear ribonucleoprotein A/B [Source:RGD Symbol;Acc:69255]
ENSRNOT00000085092	1129	960.631	2654.91	172.971	ENSRNOG00000002632	Naca	nascent polypeptide associated complex subunit alpha [Source:RGD Symbol;Acc:1308642]
ENSRNOT00000016885	412	245.294	677.47	172.856	ENSRNOG00000012582	Eif4ebp1	eukaryotic translation initiation factor 4E binding protein 1 [Source:RGD Symbol;Acc:620259]
ENSRNOT00000004950	2959	2790.63	7697.27	172.629	ENSRNOG00000003720	Prrx1	paired related homeobox 1 [Source:RGD Symbol;Acc:628884]
ENSRNOT00000027539	1151	982.631	2710	172.607	ENSRNOG00000020317	Rab5if	RAB5 interacting factor [Source:RGD Symbol;Acc:1307752]
ENSRNOT00000027496	368	202.938	558.905	172.367	ENSRNOG00000020296	Atp5mk	ATP synthase membrane subunit K [Source:RGD Symbol;Acc:631426]
ENSRNOT00000108322	2024	1855.63	5104.52	172.164	ENSRNOG00000001135	Wsb2	WD repeat and SOCS box-containing 2 [Source:RGD Symbol;Acc:1359599]
ENSRNOT00000004228	1503	1334.63	3667.17	171.969	ENSRNOG00000003163	Sdhc	succinate dehydrogenase complex subunit C [Source:RGD Symbol;Acc:1359454]
ENSRNOT00000008509	3122	2953.63	8097.1	171.575	ENSRNOG00000005736	Eif1ax	eukaryotic translation initiation factor 1A, X-linked [Source:RGD Symbol;Acc:1560198]
ENSRNOT00000006239	2048	1879.63	5141	171.181	ENSRNOG00000004628	Dazap2	DAZ associated protein 2 [Source:RGD Symbol;Acc:1307407]
ENSRNOT00000002924	2671	2502.63	6836	170.956	ENSRNOG00000002125	Ccni	cyclin I [Source:RGD Symbol;Acc:1309209]
ENSRNOT00000105518	1525	1356.63	3695.27	170.477	ENSRNOG00000053196	Slc48a1	solute carrier family 48 member 1 [Source:RGD Symbol;Acc:1562880]
ENSRNOT00000002579	1054	885.631	2412.03	170.456	ENSRNOG00000001884	Ranbp1	RAN binding protein 1 [Source:RGD Symbol;Acc:1310521]
ENSRNOT00000023211	2312	2143.63	5823.8	170.034	ENSRNOG00000016923	Clptm1l	CLPTM1-like [Source:RGD Symbol;Acc:1307896]
ENSRNOT00000109162	3252	3083.63	8353.9	169.554	ENSRNOG00000042189	Rab31	RAB31, member RAS oncogene family [Source:RGD Symbol;Acc:628598]
ENSRNOT00000103721	1309	1140.63	3083.78	169.207	ENSRNOG00000004992	Rab1a	RAB1A, member RAS oncogene family [Source:RGD Symbol;Acc:619736]
ENSRNOT00000025314	6213	6044.63	16310.4	168.878	ENSRNOG00000018681	Nes	nestin [Source:RGD Symbol;Acc:3162]
ENSRNOT00000067542	4435	4266.63	11503.2	168.739	ENSRNOG00000008830	Nfe2l1	NFE2 like bZIP transcription factor 1 [Source:RGD Symbol;Acc:1311972]
ENSRNOT00000097367	1522	1353.63	3647.17	168.63	ENSRNOG00000001409	Gnb2	G protein subunit beta 2 [Source:RGD Symbol;Acc:69319]
ENSRNOT00000084268	3373	3204.63	8624.48	168.436	ENSRNOG00000018322	Picalm	phosphatidylinositol binding clathrin assembly protein [Source:RGD Symbol;Acc:621054]
ENSRNOT00000002462	1937	1768.63	4750.86	168.119	ENSRNOG00000001803	Dnajb11	DnaJ heat shock protein family (Hsp40) member B11 [Source:RGD Symbol;Acc:1307373]
ENSRNOT00000008119	2253	2084.63	5594	167.948	ENSRNOG00000006148	C10h5orf15	similar to human chromosome 5 open reading frame 15 [Source:RGD Symbol;Acc:1310352]
ENSRNOT00000017708	657	488.771	1311	167.872	ENSRNOG00000068327	Pdcd5	programmed cell death 5 [Source:RGD Symbol;Acc:1310561]
ENSRNOT00000106584	391	224.945	602.382	167.601	ENSRNOG00000007300	C1qtnf6	C1q and TNF related 6 [Source:RGD Symbol;Acc:1307057]
ENSRNOT00000098496	14218	14049.6	37609.4	167.538	ENSRNOG00000021437	Hspg2	heparan sulfate proteoglycan 2 [Source:RGD Symbol;Acc:621770]
ENSRNOT00000108372	936	767.712	2050.33	167.15	ENSRNOG00000005290	Ywhae	tyrosine 3-monooxygenase/tryptophan 5-monooxygenase activation protein, epsilon [Source:RGD Symbol;Acc:62000]
ENSRNOT00000034334	4100	3931.63	10500	167.146	ENSRNOG00000027151	Lrrc58	leucine rich repeat containing 58 [Source:RGD Symbol;Acc:1307440]
ENSRNOT00000080185	1377	1208.63	3224.02	166.949	ENSRNOG00000043377	Fdps	farnesyl diphosphate synthase [Source:RGD Symbol;Acc:68953]
ENSRNOT00000055285	1440	1271.63	3388.06	166.752	ENSRNOG00000036839	Hnrnpa1	heterogeneous nuclear ribonucleoprotein A1 [Source:RGD Symbol;Acc:69234]
ENSRNOT00000105340	1850	1681.63	4476.75	166.615	ENSRNOG00000015278	Myl12b	myosin light chain 12B [Source:RGD Symbol;Acc:628855]
ENSRNOT00000074487	2556	2387.63	6350.99	166.477	ENSRNOG00000046271	Gspt1	G1 to S phase transition 1 [Source:RGD Symbol;Acc:2751]
ENSRNOT00000046159	2864	2695.63	7156	166.146	ENSRNOG00000001862	Ube2l3	ubiquitin-conjugating enzyme E2L 3 [Source:RGD Symbol;Acc:1308361]
ENSRNOT00000005961	2562	2393.63	6339.1	165.749	ENSRNOG00000004481	Adss	adenylosuccinate synthase [Source:RGD Symbol;Acc:1310508]
ENSRNOT00000027937	1519	1350.63	3571	165.475	ENSRNOG00000037580	Psmd8	proteasome 26S subunit, non-ATPase 8 [Source:RGD Symbol;Acc:1309842]
ENSRNOT00000005138	2046	1877.63	4963	165.43	ENSRNOG00000003858	Atp6ap2	ATPase H+ transporting accessory protein 2 [Source:RGD Symbol;Acc:1561269]
ENSRNOT00000100050	1280	1111.63	2938.11	165.42	ENSRNOG00000028956	Mbd3	methyl-CpG binding domain protein 3 [Source:RGD Symbol;Acc:1307389]
ENSRNOT00000022574	881	712.719	1883.09	165.361	ENSRNOG00000016810	Stmn1	stathmin 1 [Source:RGD Symbol;Acc:2992]
ENSRNOT00000098482	2342	2173.63	5741.47	165.317	ENSRNOG00000013469	Txndc5	thioredoxin domain containing 5 [Source:RGD Symbol;Acc:2323973]
ENSRNOT00000079861	375	209.599	553.552	165.292	ENSRNOG00000028062	Arpc5	actin related protein 2/3 complex, subunit 5 [Source:RGD Symbol;Acc:1311791]
ENSRNOT00000019443	1291	1122.63	2964	165.242	ENSRNOG00000014415	Hsbp1	heat shock factor binding protein 1 [Source:RGD Symbol;Acc:628632]
ENSRNOT00000001500	1708	1539.63	4062.63	165.147	ENSRNOG00000001136	Pebp1	phosphatidylethanolamine binding protein 1 [Source:RGD Symbol;Acc:62017]
ENSRNOT00000018489	3067	2898.63	7635.32	164.86	ENSRNOG00000013790	Mfsd1	major facilitator superfamily domain containing 1 [Source:RGD Symbol;Acc:1305751]
ENSRNOT00000033537	432	264.836	697.207	164.765	ENSRNOG00000027049	Atp5mf	ATP synthase membrane subunit f [Source:RGD Symbol;Acc:1596067]
ENSRNOT00000116462	2390	2221.63	5847.24	164.725	ENSRNOG00000016638	Gnb1	G protein subunit beta 1 [Source:RGD Symbol;Acc:2718]
ENSRNOT00000099731	1558	1389.63	3656.67	164.69	ENSRNOG00000020583	Fcgrt	Fc gamma receptor and transporter [Source:RGD Symbol;Acc:61811]
ENSRNOT00000055583	1684	1515.63	3988.07	164.683	ENSRNOG00000012366	Mesd	mesoderm development LRP chaperone [Source:RGD Symbol;Acc:1310344]
ENSRNOT00000067483	1095	926.631	2437.47	164.632	ENSRNOG00000005614	Txn2	thioredoxin 2 [Source:RGD Symbol;Acc:71040]
ENSRNOT00000010720	4586	4417.63	11616.1	164.57	ENSRNOG00000007834	Cand1	cullin-associated and neddylation-dissociated 1 [Source:RGD Symbol;Acc:620479]
ENSRNOT00000018252	1085	916.631	2409.93	164.547	ENSRNOG00000013090	Gadd45g	growth arrest and DNA-damage-inducible, gamma [Source:RGD Symbol;Acc:1311796]
ENSRNOT00000045256	991	822.704	2161.73	164.451	ENSRNOG00000039496	Plp2	proteolipid protein 2 [Source:RGD Symbol;Acc:1587363]
ENSRNOT00000089814	2461	2292.63	6016.63	164.248	ENSRNOG00000056870	Gdi1	GDP dissociation inhibitor 1 [Source:RGD Symbol;Acc:2676]
ENSRNOT00000014153	2464	2295.63	6023.98	164.233	ENSRNOG00000010635	Igfbp4	insulin-like growth factor binding protein 4 [Source:RGD Symbol;Acc:2875]
ENSRNOT00000105914	826	657.731	1724.06	164.053	ENSRNOG00000065713	Chchd2l1	coiled-coil-helix-coiled-coil-helix domain containing protein 2-like 1 [Source:RGD Symbol;Acc:6496638]
ENSRNOT00000075270	2692	2523.63	6611	163.954	ENSRNOG00000046794	Khdrbs1	KH RNA binding domain containing, signal transduction associated 1 [Source:RGD Symbol;Acc:621459]
ENSRNOT00000016447	802	633.732	1660	163.939	ENSRNOG00000012081	Txn1	thioredoxin 1 [Source:RGD Symbol;Acc:621157]
ENSRNOT00000095762	2898	2729.63	7149.24	163.922	ENSRNOG00000013930	Rnf4	ring finger protein 4 [Source:RGD Symbol;Acc:3583]
ENSRNOT00000007676	1616	1447.63	3790.4	163.873	ENSRNOG00000005828	Skp1	S-phase kinase-associated protein 1 [Source:RGD Symbol;Acc:1359648]
ENSRNOT00000012616	1299	1130.63	2959.66	163.833	ENSRNOG00000008987	Ndufb9	NADH:ubiquinone oxidoreductase subunit B9 [Source:RGD Symbol;Acc:1307114]
ENSRNOT00000027123	1072	903.631	2364	163.733	ENSRNOG00000019940	Ssr2	signal sequence receptor subunit 2 [Source:RGD Symbol;Acc:1308365]
ENSRNOT00000001820	1182	1013.63	2646.94	163.435	ENSRNOG00000001346	Cops6	COP9 signalosome subunit 6 [Source:RGD Symbol;Acc:1309919]
ENSRNOT00000024347	4101	3932.63	10252.9	163.172	ENSRNOG00000001285	Atp2a2	ATPase sarcoplasmic/endoplasmic reticulum Ca2+ transporting 2 [Source:RGD Symbol;Acc:2174]
ENSRNOT00000113269	1516	1347.63	3510.42	163.03	ENSRNOG00000050404	Pmepa1	prostate transmembrane protein, androgen induced 1 [Source:RGD Symbol;Acc:1308255]
ENSRNOT00000057222	669	500.761	1301.83	162.706	ENSRNOG00000011494	Rpl36a	ribosomal protein L36A [Source:RGD Symbol;Acc:1306640]
ENSRNOT00000007276	2112	1943.63	5045.93	162.483	ENSRNOG00000005256	Zc3h15	zinc finger CCCH-type containing 15 [Source:RGD Symbol;Acc:1359234]
ENSRNOT00000098635	3272	3103.63	8052.81	162.389	ENSRNOG00000061058	Csde1	cold shock domain containing E1 [Source:RGD Symbol;Acc:619726]
ENSRNOT00000096876	2745	2576.63	6681.16	162.286	ENSRNOG00000031896	Stt3a	STT3 oligosaccharyltransferase complex catalytic subunit A [Source:RGD Symbol;Acc:1565793]
ENSRNOT00000001638	2278	2109.63	5465	162.13	ENSRNOG00000001223	Pttg1ip	PTTG1 interacting protein [Source:RGD Symbol;Acc:1305983]
ENSRNOT00000080520	1558	1389.63	3599.02	162.093	ENSRNOG00000020587	Efemp2	EGF containing fibulin extracellular matrix protein 2 [Source:RGD Symbol;Acc:1359496]
ENSRNOT00000026964	2743	2574.63	6667.41	162.078	ENSRNOG00000019848	Rbm39	RNA binding motif protein 39 [Source:RGD Symbol;Acc:1310071]
ENSRNOT00000005194	1299	1130.63	2927.94	162.077	ENSRNOG00000003881	Nit1	nitrilase 1 [Source:RGD Symbol;Acc:727821]
ENSRNOT00000097138	1923	1754.63	4543.48	162.063	ENSRNOG00000025274	Hexb	hexosaminidase subunit beta [Source:RGD Symbol;Acc:1307607]
ENSRNOT00000031571	1872	1703.63	4411.22	162.055	ENSRNOG00000021881	Metap2	methionyl aminopeptidase 2 [Source:RGD Symbol;Acc:70995]
ENSRNOT00000114091	1282	1113.63	2880.47	161.884	ENSRNOG00000003890	Nap1l1	nucleosome assembly protein 1-like 1 [Source:RGD Symbol;Acc:71094]
ENSRNOT00000044865	2919	2750.63	7114.63	161.883	ENSRNOG00000010448	Ptbp1	polypyrimidine tract binding protein 1 [Source:RGD Symbol;Acc:62047]
ENSRNOT00000048417	1880	1711.63	4424.25	161.775	ENSRNOG00000001633	Tfg	trafficking from ER to golgi regulator [Source:RGD Symbol;Acc:1309751]
ENSRNOT00000026040	1617	1448.63	3739.52	161.562	ENSRNOG00000019047	Ola1	Obg-like ATPase 1 [Source:RGD Symbol;Acc:1307982]
ENSRNOT00000108522	1393	1224.63	3157.93	161.39	ENSRNOG00000033734	Tnnt2	troponin T2, cardiac type [Source:RGD Symbol;Acc:3882]
ENSRNOT00000101562	2818	2649.63	6831.8	161.373	ENSRNOG00000000304	Cd164	CD164 molecule [Source:RGD Symbol;Acc:70942]
ENSRNOT00000091205	2248	2079.63	5360.77	161.332	ENSRNOG00000019244	Mxra8	matrix remodeling associated 8 [Source:RGD Symbol;Acc:1359356]
ENSRNOT00000107864	3040	2871.63	7386.17	160.98	ENSRNOG00000018920	Slc25a17	solute carrier family 25 member 17 [Source:RGD Symbol;Acc:1311498]
ENSRNOT00000085338	3558	3389.63	8687.44	160.406	ENSRNOG00000019164	Uba1	ubiquitin-like modifier activating enzyme 1 [Source:RGD Symbol;Acc:1359327]
ENSRNOT00000043820	2590	2421.63	6191.7	160.023	ENSRNOG00000000875	Fhl1	four and a half LIM domains 1 [Source:RGD Symbol;Acc:2615]
ENSRNOT00000115725	2789	2620.63	6698.35	159.971	ENSRNOG00000023520	Cs	citrate synthase [Source:RGD Symbol;Acc:620330]
ENSRNOT00000056405	2514	2345.63	5991.61	159.869	ENSRNOG00000004742	Chp1	calcineurin-like EF-hand protein 1 [Source:RGD Symbol;Acc:620447]
ENSRNOT00000112231	2882	2713.63	6926.55	159.752	ENSRNOG00000015406	Pgm5	phosphoglucomutase 5 [Source:RGD Symbol;Acc:1307969]
ENSRNOT00000007351	849	680.724	1736	159.609	ENSRNOG00000005556	Snrpf	small nuclear ribonucleoprotein polypeptide F [Source:RGD Symbol;Acc:1588229]
ENSRNOT00000057034	2099	1930.63	4919.47	159.477	ENSRNOG00000020235	Hnrnpl	heterogeneous nuclear ribonucleoprotein L [Source:RGD Symbol;Acc:71059]
ENSRNOT00000006109	1727	1558.63	3971.13	159.46	ENSRNOG00000004610	Lum	lumican [Source:RGD Symbol;Acc:620984]
ENSRNOT00000042562	6221	6052.63	15397.8	159.219	ENSRNOG00000031232	Nrp2	neuropilin 2 [Source:RGD Symbol;Acc:621442]
ENSRNOT00000009497	3747	3578.63	9099	159.132	ENSRNOG00000007177	Poglut3	protein O-glucosyltransferase 3 [Source:RGD Symbol;Acc:1562027]
ENSRNOT00000030344	1687	1518.63	3859	159.039	ENSRNOG00000018568	Rab5c	RAB5C, member RAS oncogene family [Source:RGD Symbol;Acc:1307095]
ENSRNOT00000007624	1442	1273.63	3235.19	158.978	ENSRNOG00000005587	Suclg1	succinate-CoA ligase GDP/ADP-forming subunit alpha [Source:RGD Symbol;Acc:619821]
ENSRNOT00000098001	624	455.785	1157.2	158.902	ENSRNOG00000015155	Tnnc2	troponin C2, fast skeletal type [Source:RGD Symbol;Acc:1311973]
ENSRNOT00000025570	5712	5543.63	14045	158.565	ENSRNOG00000018668	Glg1	golgi glycoprotein 1 [Source:RGD Symbol;Acc:69345]
ENSRNOT00000081226	11388	11219.6	28420.4	158.538	ENSRNOG00000053691	Lama5	laminin subunit alpha 5 [Source:RGD Symbol;Acc:621023]
ENSRNOT00000028051	1456	1287.63	3256	158.261	ENSRNOG00000020652	Tgfb1	transforming growth factor, beta 1 [Source:RGD Symbol;Acc:69051]
ENSRNOT00000022406	1307	1138.63	2877.82	158.183	ENSRNOG00000016227	Glrx3	glutaredoxin 3 [Source:RGD Symbol;Acc:69414]
ENSRNOT00000098118	844	675.725	1706.64	158.071	ENSRNOG00000064482	LOC100360087	ferritin light chain 1-like [Source:RGD Symbol;Acc:2322860]
ENSRNOT00000015958	548	379.89	959	157.994	ENSRNOG00000011821	S100a4	S100 calcium-binding protein A4 [Source:RGD Symbol;Acc:3245]
ENSRNOT00000020428	2666	2497.63	6287.61	157.557	ENSRNOG00000015085	Dmpk	DM1 protein kinase [Source:RGD Symbol;Acc:1309825]
ENSRNOT00000102987	1279	1110.63	2795.64	157.541	ENSRNOG00000065098	Hmgb1-ps4	high-mobility group box 1, pseudogene 4 [Source:RGD Symbol;Acc:1596834]
ENSRNOT00000027272	1534	1365.63	3437.36	157.533	ENSRNOG00000020005	Map2k2	mitogen activated protein kinase kinase 2 [Source:RGD Symbol;Acc:61888]
ENSRNOT00000073019	2883	2714.63	6832.61	157.527	ENSRNOG00000047896	Kctd10	potassium channel tetramerization domain containing 10 [Source:RGD Symbol;Acc:1591979]
ENSRNOT00000024779	2467	2298.63	5784	157.485	ENSRNOG00000018255	Clptm1	CLPTM1 regulator of GABA type A receptor forward trafficking [Source:RGD Symbol;Acc:1310959]
ENSRNOT00000012400	3280	3111.63	7829.06	157.471	ENSRNOG00000009102	Fermt2	FERM domain containing kindlin 2 [Source:RGD Symbol;Acc:1311799]
ENSRNOT00000031498	1958	1789.63	4496	157.233	ENSRNOG00000021682	Dcakd	dephospho-CoA kinase domain containing [Source:RGD Symbol;Acc:1359211]
ENSRNOT00000007771	2654	2485.63	6240	157.119	ENSRNOG00000005413	Creb3l1	cAMP responsive element binding protein 3-like 1 [Source:RGD Symbol;Acc:1359613]
ENSRNOT00000016495	1326	1157.63	2902.52	156.922	ENSRNOG00000011905	Atp6v1e1	ATPase H+ transporting V1 subunit E1 [Source:RGD Symbol;Acc:735157]
ENSRNOT00000067032	2138	1969.63	4936.86	156.872	ENSRNOG00000016896	Rpl3	ribosomal protein L3 [Source:RGD Symbol;Acc:735105]
ENSRNOT00000002727	4262	4093.63	10245.6	156.642	ENSRNOG00000001992	Atp6v1a	ATPase H+ transporting V1 subunit A [Source:RGD Symbol;Acc:1596464]
ENSRNOT00000012879	1343	1174.63	2937.55	156.518	ENSRNOG00000009513	Akr1b1	aldo-keto reductase family 1 member B1 [Source:RGD Symbol;Acc:2092]
ENSRNOT00000013375	1286	1117.63	2795	156.518	ENSRNOG00000009432	Eif2s1	eukaryotic translation initiation factor 2 subunit alpha [Source:RGD Symbol;Acc:620963]
ENSRNOT00000017965	1415	1246.63	3114	156.337	ENSRNOG00000013000	Ldhb	lactate dehydrogenase B [Source:RGD Symbol;Acc:2997]
ENSRNOT00000006070	1601	1432.63	3566	155.786	ENSRNOG00000004554	Dcn	decorin [Source:RGD Symbol;Acc:61895]
ENSRNOT00000022801	2038	1869.63	4652.85	155.755	ENSRNOG00000016731	Tpm2	tropomyosin 2 [Source:RGD Symbol;Acc:1559479]
ENSRNOT00000022117	3276	3107.63	7730.74	155.694	ENSRNOG00000016207	Galnt1	polypeptide N-acetylgalactosaminyltransferase 1 [Source:RGD Symbol;Acc:620358]
ENSRNOT00000040865	4226	4057.63	10091	155.647	ENSRNOG00000003226	Mprip	myosin phosphatase Rho interacting protein [Source:RGD Symbol;Acc:619947]
ENSRNOT00000047669	2916	2747.63	6831.89	155.619	ENSRNOG00000050994	Cttn	cortactin [Source:RGD Symbol;Acc:619839]
ENSRNOT00000089476	899	730.716	1814.95	155.452	ENSRNOG00000029813	AABR07035218.1	high mobility group box 1 [Source:RGD Symbol;Acc:2802]
ENSRNOT00000051895	1376	1207.63	2997	155.322	ENSRNOG00000030237	Cox7c	cytochrome c oxidase subunit 7C [Source:RGD Symbol;Acc:2300145]
ENSRNOT00000035486	2796	2627.63	6520.6	155.312	ENSRNOG00000025459	Mars1	methionyl-tRNA synthetase 1 [Source:RGD Symbol;Acc:1305321]
ENSRNOT00000022214	2227	2058.63	5105.1	155.205	ENSRNOG00000016367	Vasp	vasodilator-stimulated phosphoprotein [Source:RGD Symbol;Acc:1311542]
ENSRNOT00000103837	1864	1695.63	4203.25	155.144	ENSRNOG00000005763	Arl1	ADP-ribosylation factor like GTPase 1 [Source:RGD Symbol;Acc:621326]
ENSRNOT00000021071	1944	1775.63	4401.33	155.136	ENSRNOG00000014637	Atxn10	ataxin 10 [Source:RGD Symbol;Acc:621813]
ENSRNOT00000004770	2186	2017.63	4999.48	155.083	ENSRNOG00000003289	Lap3	leucine aminopeptidase 3 [Source:RGD Symbol;Acc:1307985]
ENSRNOT00000011580	2416	2247.63	5564.96	154.959	ENSRNOG00000008676	Emp1	epithelial membrane protein 1 [Source:RGD Symbol;Acc:2552]
ENSRNOT00000027435	850	681.724	1687	154.877	ENSRNOG00000020233	Rabac1	Rab acceptor 1 [Source:RGD Symbol;Acc:621002]
ENSRNOT00000048848	1297	1128.63	2790.14	154.723	ENSRNOG00000003076	Rbms2	RNA binding motif, single stranded interacting protein 2 [Source:RGD Symbol;Acc:1304813]
ENSRNOT00000026398	1941	1772.63	4378	154.574	ENSRNOG00000019450	Etf1	eukaryotic translation termination factor 1 [Source:RGD Symbol;Acc:1305712]
ENSRNOT00000112015	2487	2318.63	5726	154.561	ENSRNOG00000063732	H1f0	H1.0 linker histone [Source:RGD Symbol;Acc:2777]
ENSRNOT00000111539	3562	3393.63	8370.98	154.38	ENSRNOG00000008830	Nfe2l1	NFE2 like bZIP transcription factor 1 [Source:RGD Symbol;Acc:1311972]
ENSRNOT00000025878	4758	4589.63	11318.7	154.347	ENSRNOG00000018977	Ap3d1	adaptor related protein complex 3 subunit delta 1 [Source:RGD Symbol;Acc:1308659]
ENSRNOT00000046054	3647	3478.63	8562.53	154.054	ENSRNOG00000010890	Bmp1	bone morphogenetic protein 1 [Source:RGD Symbol;Acc:620739]
ENSRNOT00000101397	540	371.915	915.271	154.023	ENSRNOG00000020016	LOC100361543	RhoA activator C11orf59-like [Source:RGD Symbol;Acc:2319924]
ENSRNOT00000111669	1547	1378.63	3392.27	154.001	ENSRNOG00000036852	Pcbp2	poly(rC) binding protein 2 [Source:RGD Symbol;Acc:1309626]
ENSRNOT00000105084	2588	2419.63	5952.12	153.958	ENSRNOG00000015630	Cct7	chaperonin containing TCP1 subunit 7 [Source:RGD Symbol;Acc:1306422]
ENSRNOT00000060669	1644	1475.63	3629	153.918	ENSRNOG00000003973	Cyb5r1	cytochrome b5 reductase 1 [Source:RGD Symbol;Acc:1306084]
ENSRNOT00000029753	2306	2137.63	5256.57	153.904	ENSRNOG00000005804	Eif3d	eukaryotic translation initiation factor 3, subunit D [Source:RGD Symbol;Acc:1303255]
ENSRNOT00000064254	4596	4427.63	10886.3	153.883	ENSRNOG00000019534	Ap2a2	adaptor related protein complex 2 subunit alpha 2 [Source:RGD Symbol;Acc:71015]
ENSRNOT00000027580	1722	1553.63	3818	153.804	ENSRNOG00000020358	Ptov1	PTOV1, extended AT-hook containing adaptor protein [Source:RGD Symbol;Acc:1306977]
ENSRNOT00000078668	4325	4156.63	10210.5	153.74	ENSRNOG00000020716	Axl	Axl receptor tyrosine kinase [Source:RGD Symbol;Acc:620028]
ENSRNOT00000064349	3674	3505.63	8607.34	153.668	ENSRNOG00000046159	Gns	glucosamine (N-acetyl)-6-sulfatase [Source:RGD Symbol;Acc:1305877]
ENSRNOT00000032944	4009	3840.63	9423	153.556	ENSRNOG00000021962	Fzd2	frizzled class receptor 2 [Source:RGD Symbol;Acc:71012]
ENSRNOT00000045753	1948	1779.63	4357.15	153.233	ENSRNOG00000003013	Rpgr	retinitis pigmentosa GTPase regulator [Source:RGD Symbol;Acc:1560136]
ENSRNOT00000092558	1179	1010.63	2473.18	153.159	ENSRNOG00000001068	Rac1	Rac family small GTPase 1 [Source:RGD Symbol;Acc:619755]
ENSRNOT00000048998	977	808.705	1978.03	153.081	ENSRNOG00000019425	Gabarapl3	GABA type A receptor associated protein like 3 [Source:RGD Symbol;Acc:2323108]
ENSRNOT00000013884	1594	1425.63	3486.05	153.041	ENSRNOG00000010239	Cnbp	CCHC-type zinc finger, nucleic acid binding protein [Source:RGD Symbol;Acc:621807]
ENSRNOT00000091464	1439	1270.63	3106.43	153.011	ENSRNOG00000012999	Phb2	prohibitin 2 [Source:RGD Symbol;Acc:620203]
ENSRNOT00000008211	1799	1630.63	3973.69	152.517	ENSRNOG00000005931	Cpq	carboxypeptidase Q [Source:RGD Symbol;Acc:628610]
ENSRNOT00000019393	2893	2724.63	6636.77	152.451	ENSRNOG00000014170	Dbn1	drebrin 1 [Source:RGD Symbol;Acc:70885]
ENSRNOT00000080342	2376	2207.63	5371.49	152.282	ENSRNOG00000018529	Csnk1g2	casein kinase 1, gamma 2 [Source:RGD Symbol;Acc:621407]
ENSRNOT00000066084	396	229.775	558.803	152.207	ENSRNOG00000042903	Cox7a2	cytochrome c oxidase subunit 7A2 [Source:RGD Symbol;Acc:68365]
ENSRNOT00000084815	2150	1981.63	4801.91	151.66	ENSRNOG00000050539	Fbln5	fibulin 5 [Source:RGD Symbol;Acc:2594]
ENSRNOT00000110033	2970	2801.63	6786.89	151.614	ENSRNOG00000016265	Acsl5	acyl-CoA synthetase long-chain family member 5 [Source:RGD Symbol;Acc:69402]
ENSRNOT00000082010	2107	1938.63	4683.96	151.216	ENSRNOG00000020513	Becn1	beclin 1 [Source:RGD Symbol;Acc:620190]
ENSRNOT00000007298	2786	2617.63	6317.93	151.059	ENSRNOG00000005061	Dlst	dihydrolipoamide S-succinyltransferase [Source:RGD Symbol;Acc:1359615]
ENSRNOT00000084730	3473	3304.63	7965.19	150.853	ENSRNOG00000001436	Ywhag	tyrosine 3-monooxygenase/tryptophan 5-monooxygenase activation protein, gamma [Source:RGD Symbol;Acc:62002]
ENSRNOT00000056169	1292	1123.63	2702	150.502	ENSRNOG00000013577	Kdelr3	KDEL endoplasmic reticulum protein retention receptor 3 [Source:RGD Symbol;Acc:1311536]
ENSRNOT00000019978	1084	915.631	2200	150.377	ENSRNOG00000014828	Avpi1	arginine vasopressin-induced 1 [Source:RGD Symbol;Acc:621721]
ENSRNOT00000077331	2200	2031.63	4873	150.118	ENSRNOG00000015461	Serpine2	serpin family E member 2 [Source:RGD Symbol;Acc:3748]
ENSRNOT00000021846	2482	2313.63	5547.7	150.072	ENSRNOG00000016243	Casq2	calsequestrin 2 [Source:RGD Symbol;Acc:2276]
ENSRNOT00000114897	1026	857.631	2053.83	149.88	ENSRNOG00000052506	Ak3	adenylate kinase 3 [Source:RGD Symbol;Acc:619885]
ENSRNOT00000004702	824	655.731	1570	149.849	ENSRNOG00000003542	Hcfc1r1	host cell factor C1 regulator 1 [Source:RGD Symbol;Acc:727975]
ENSRNOT00000014859	4658	4489.63	10740.3	149.722	ENSRNOG00000010989	Ipo5	importin 5 [Source:RGD Symbol;Acc:1308715]
ENSRNOT00000029577	1465	1296.63	3101.24	149.692	ENSRNOG00000027736	Cnn1	calponin 1 [Source:RGD Symbol;Acc:621883]
ENSRNOT00000026871	1286	1117.63	2673	149.686	ENSRNOG00000019822	Gadd45b	growth arrest and DNA-damage-inducible, beta [Source:RGD Symbol;Acc:1309080]
ENSRNOT00000026968	2646	2477.63	5896.03	148.937	ENSRNOG00000031485	Dpp3	dipeptidylpeptidase 3 [Source:RGD Symbol;Acc:621127]
ENSRNOT00000022377	253	100.922	240	148.835	ENSRNOG00000016686	Tmem167a	transmembrane protein 167A [Source:RGD Symbol;Acc:2323318]
ENSRNOT00000005258	1483	1314.63	3126	148.821	ENSRNOG00000003923	Rab21	RAB21, member RAS oncogene family [Source:RGD Symbol;Acc:1303150]
ENSRNOT00000101345	3571	3402.63	8086.33	148.736	ENSRNOG00000054172	Ctnnb1	catenin beta 1 [Source:RGD Symbol;Acc:70487]
ENSRNOT00000038649	2781	2612.63	6198.69	148.492	ENSRNOG00000024629	Hadha	hydroxyacyl-CoA dehydrogenase trifunctional multienzyme complex subunit alpha [Source:RGD Symbol;Acc:620512]
ENSRNOT00000010914	2344	2175.63	5159.59	148.426	ENSRNOG00000008247	Ikbip	IKBKB interacting protein [Source:RGD Symbol;Acc:1305457]
ENSRNOT00000027944	1584	1415.63	3354.44	148.303	ENSRNOG00000020583	Fcgrt	Fc gamma receptor and transporter [Source:RGD Symbol;Acc:61811]
ENSRNOT00000024866	2972	2803.63	6639	148.205	ENSRNOG00000023317	Colgalt1	collagen beta(1-O)galactosyltransferase 1 [Source:RGD Symbol;Acc:1309002]
ENSRNOT00000090834	4491	4322.63	10234.4	148.182	ENSRNOG00000052873	Npnt	nephronectin [Source:RGD Symbol;Acc:1593709]
ENSRNOT00000019642	1583	1414.63	3347.83	148.115	ENSRNOG00000014109	Psmd13	proteasome 26S subunit, non-ATPase 13 [Source:RGD Symbol;Acc:1305236]
ENSRNOT00000074081	944	775.712	1834.84	148.04	ENSRNOG00000045860	U2af1	U2 small nuclear RNA auxiliary factor 1 [Source:RGD Symbol;Acc:1584190]
ENSRNOT00000018447	4690	4521.63	10682.7	147.865	ENSRNOG00000013552	Scd	stearoyl-CoA desaturase [Source:RGD Symbol;Acc:621176]
ENSRNOT00000041328	1225	1056.63	2492.48	147.635	ENSRNOG00000030963	LOC108351137	glyceraldehyde-3-phosphate dehydrogenase [Source:RGD Symbol;Acc:11369796]
ENSRNOT00000022573	2868	2699.63	6362	147.492	ENSRNOG00000016251	Dnaja2	DnaJ heat shock protein family (Hsp40) member A2 [Source:RGD Symbol;Acc:71001]
ENSRNOT00000022676	1984	1815.63	4273.9	147.325	ENSRNOG00000016486	Nop58	NOP58 ribonucleoprotein [Source:RGD Symbol;Acc:620484]
ENSRNOT00000025916	2819	2650.63	6233.3	147.18	ENSRNOG00000019113	Hnrnpk	heterogeneous nuclear ribonucleoprotein K [Source:RGD Symbol;Acc:71058]
ENSRNOT00000050059	2173	2004.63	4712.01	147.113	ENSRNOG00000001454	Eif4h	eukaryotic translation initiation factor 4H [Source:RGD Symbol;Acc:1359222]
ENSRNOT00000100460	2632	2463.63	5786.89	147.011	ENSRNOG00000021151	Ppp1r14b	protein phosphatase 1, regulatory (inhibitor) subunit 14B [Source:RGD Symbol;Acc:628702]
ENSRNOT00000012663	1536	1367.63	3208.17	146.815	ENSRNOG00000009113	Marcksl1	MARCKS-like 1 [Source:RGD Symbol;Acc:621197]
ENSRNOT00000063918	1092	923.631	2164.81	146.69	ENSRNOG00000020332	Tnnt3	troponin T3, fast skeletal type [Source:RGD Symbol;Acc:3883]
ENSRNOT00000071853	1044	875.631	2050.58	146.567	ENSRNOG00000050404	Pmepa1	prostate transmembrane protein, androgen induced 1 [Source:RGD Symbol;Acc:1308255]
ENSRNOT00000012608	2204	2035.63	4765.93	146.531	ENSRNOG00000008822	Fkbp1a	FKBP prolyl isomerase 1A [Source:RGD Symbol;Acc:2617]
ENSRNOT00000090007	477	309.232	723	146.33	ENSRNOG00000054689	Cox7b	cytochrome c oxidase subunit 7B [Source:RGD Symbol;Acc:727789]
ENSRNOT00000065229	4008	3839.63	8976.51	146.318	ENSRNOG00000007462	Septin8	septin 8 [Source:RGD Symbol;Acc:1308449]
ENSRNOT00000105192	5272	5103.63	11917.9	146.151	ENSRNOG00000013963	Il6st	interleukin 6 cytokine family signal transducer [Source:RGD Symbol;Acc:2903]
ENSRNOT00000051910	2429	2260.63	5278.73	146.144	ENSRNOG00000019023	Tars1	threonyl-tRNA synthetase 1 [Source:RGD Symbol;Acc:1359527]
ENSRNOT00000032015	453	285.499	666	145.999	ENSRNOG00000026605	Ifi27l2b	interferon, alpha-inducible protein 27 like 2B [Source:RGD Symbol;Acc:1559721]
ENSRNOT00000077188	1496	1327.63	3095.26	145.915	ENSRNOG00000010034	Asah1	N-acylsphingosine amidohydrolase 1 [Source:RGD Symbol;Acc:621568]
ENSRNOT00000016509	626	457.785	1067.11	145.89	ENSRNOG00000012383	Ndufc2	NADH:ubiquinone oxidoreductase subunit C2 [Source:RGD Symbol;Acc:1307511]
ENSRNOT00000088623	6365	6196.63	14442.6	145.871	ENSRNOG00000007133	Plxnb2	plexin B2 [Source:RGD Symbol;Acc:1305495]
ENSRNOT00000014934	1288	1119.63	2608.94	145.838	ENSRNOG00000011078	Srm	spermidine synthase [Source:RGD Symbol;Acc:620796]
ENSRNOT00000014439	1674	1505.63	3498.16	145.413	ENSRNOG00000010747	Dap	death-associated protein [Source:RGD Symbol;Acc:620641]
ENSRNOT00000086921	1311	1142.63	2654	145.37	ENSRNOG00000058439	Fam50a	family with sequence similarity 50, member A [Source:RGD Symbol;Acc:1560964]
ENSRNOT00000079644	4257	4088.63	9478.69	145.095	ENSRNOG00000005333	Azin1	antizyme inhibitor 1 [Source:RGD Symbol;Acc:61934]
ENSRNOT00000004319	2288	2119.63	4913	145.066	ENSRNOG00000003223	Degs1	delta(4)-desaturase, sphingolipid 1 [Source:RGD Symbol;Acc:70917]
ENSRNOT00000074532	1109	940.631	2180.09	145.056	ENSRNOG00000046705	Snx3	sorting nexin 3 [Source:RGD Symbol;Acc:1595151]
ENSRNOT00000091577	4817	4648.63	10766.2	144.95	ENSRNOG00000002182	Septin11	septin 11 [Source:RGD Symbol;Acc:1307405]
ENSRNOT00000087604	1072	903.631	2087.03	144.55	ENSRNOG00000058658	Mtch2	mitochondrial carrier 2 [Source:RGD Symbol;Acc:1308080]
ENSRNOT00000085470	2023	1854.63	4279.51	144.416	ENSRNOG00000017251	Wdr55	WD repeat domain 55 [Source:RGD Symbol;Acc:1305640]
ENSRNOT00000115756	1044	875.631	2019.27	144.329	ENSRNOG00000016603	Rtn2	reticulon 2 [Source:RGD Symbol;Acc:1303245]
ENSRNOT00000079456	17592	17423.6	40178.1	144.322	ENSRNOG00000057569	Ahnak	AHNAK nucleoprotein [Source:RGD Symbol;Acc:619779]
ENSRNOT00000008210	7341	7172.63	16535	144.28	ENSRNOG00000005434	Sptbn1	spectrin, beta, non-erythrocytic 1 [Source:RGD Symbol;Acc:727922]
ENSRNOT00000010429	1026	857.631	1977	144.273	ENSRNOG00000007806	Arf5	ADP-ribosylation factor 5 [Source:RGD Symbol;Acc:621278]
ENSRNOT00000008969	1831	1662.63	3827.23	144.068	ENSRNOG00000006766	Laptm4b	lysosomal protein transmembrane 4 beta [Source:RGD Symbol;Acc:1311853]
ENSRNOT00000100400	1632	1463.63	3363.97	143.847	ENSRNOG00000036835	Copz1	COPI coat complex subunit zeta 1 [Source:RGD Symbol;Acc:1306154]
ENSRNOT00000092945	3349	3180.63	7310.18	143.845	ENSRNOG00000018322	Picalm	phosphatidylinositol binding clathrin assembly protein [Source:RGD Symbol;Acc:621054]
ENSRNOT00000039186	1553	1384.63	3182	143.829	ENSRNOG00000025940	Mettl9	methyltransferase like 9 [Source:RGD Symbol;Acc:2311609]
ENSRNOT00000108864	680	511.759	1175.67	143.78	ENSRNOG00000020167	Reep5	receptor accessory protein 5 [Source:RGD Symbol;Acc:1306047]
ENSRNOT00000005374	1544	1375.63	3157.27	143.645	ENSRNOG00000003864	Gipc1	GIPC PDZ domain containing family, member 1 [Source:RGD Symbol;Acc:68338]
ENSRNOT00000099813	1312	1143.63	2619.78	143.37	ENSRNOG00000001415	Ap1s1	adaptor related protein complex 1 subunit sigma 1 [Source:RGD Symbol;Acc:1305911]
ENSRNOT00000097427	2400	2231.63	5112.06	143.369	ENSRNOG00000015713	Parva	parvin, alpha [Source:RGD Symbol;Acc:71021]
ENSRNOT00000083839	879	710.72	1628	143.363	ENSRNOG00000059061	Uqcr10	ubiquinol-cytochrome c reductase, complex III subunit X [Source:RGD Symbol;Acc:1595126]
ENSRNOT00000008518	4318	4149.63	9499.15	143.27	ENSRNOG00000006247	Copa	COPI coat complex subunit alpha [Source:RGD Symbol;Acc:1310525]
ENSRNOT00000014912	3974	3805.63	8708	143.21	ENSRNOG00000011148	Ssr3	signal sequence receptor subunit 3 [Source:RGD Symbol;Acc:621630]
ENSRNOT00000112665	2343	2174.63	4964.74	142.886	ENSRNOG00000005428	Ctbp1	C-terminal binding protein 1 [Source:RGD Symbol;Acc:2441]
ENSRNOT00000024447	875	706.72	1611	142.669	ENSRNOG00000018075	Spcs1	signal peptidase complex subunit 1 [Source:RGD Symbol;Acc:1309125]
ENSRNOT00000076422	1738	1569.63	3576.59	142.611	ENSRNOG00000014160	Tcp1	t-complex 1 [Source:RGD Symbol;Acc:3832]
ENSRNOT00000027980	777	608.733	1386.53	142.555	ENSRNOG00000020602	Ndufa13	NADH:ubiquinone oxidoreductase subunit A13 [Source:RGD Symbol;Acc:6492821]
ENSRNOT00000049255	1000	831.631	1892.43	142.419	ENSRNOG00000000340	Rtraf	RNA transcription, translation and transport factor [Source:RGD Symbol;Acc:1304704]
ENSRNOT00000055310	3872	3703.63	8421	142.304	ENSRNOG00000018225	Tp53inp2	tumor protein p53 inducible nuclear protein 2 [Source:RGD Symbol;Acc:735085]
ENSRNOT00000043518	2233	2064.63	4691.97	142.23	ENSRNOG00000031896	Stt3a	STT3 oligosaccharyltransferase complex catalytic subunit A [Source:RGD Symbol;Acc:1565793]
ENSRNOT00000006607	1265	1096.63	2491.88	142.215	ENSRNOG00000004959	Actr2	actin related protein 2 [Source:RGD Symbol;Acc:1310826]
ENSRNOT00000093917	481	313.205	711.528	142.182	ENSRNOG00000067587	Snrpe	small nuclear ribonucleoprotein polypeptide E [Source:RGD Symbol;Acc:2321675]
ENSRNOT00000107936	3008	2839.63	6447.99	142.116	ENSRNOG00000008173	Sesn3	sestrin 3 [Source:RGD Symbol;Acc:1309470]
ENSRNOT00000028589	1334	1165.63	2645	142.018	ENSRNOG00000021042	Psmd4	proteasome 26S subunit ubiquitin receptor, non-ATPase 4 [Source:RGD Symbol;Acc:621109]
ENSRNOT00000025104	3475	3306.63	7491.05	141.787	ENSRNOG00000018176	Rab6a	RAB6A, member RAS oncogene family [Source:RGD Symbol;Acc:619737]
ENSRNOT00000112879	862	693.721	1570.61	141.698	ENSRNOG00000005512	Ndufa4	Ndufa4, mitochondrial complex associated [Source:RGD Symbol;Acc:1584719]
ENSRNOT00000000742	2178	2009.63	4544.9	141.543	ENSRNOG00000000604	Hdac2	histone deacetylase 2 [Source:RGD Symbol;Acc:619976]
ENSRNOT00000066670	5354	5185.63	11726.9	141.534	ENSRNOG00000013589	Cxcl12	C-X-C motif chemokine ligand 12 [Source:RGD Symbol;Acc:3651]
ENSRNOT00000095840	5777	5608.63	12671.7	141.403	ENSRNOG00000005678	Lamb1	laminin subunit beta 1 [Source:RGD Symbol;Acc:1306311]
ENSRNOT00000018248	3091	2922.63	6600	141.335	ENSRNOG00000013507	Selenot	selenoprotein T [Source:RGD Symbol;Acc:1359128]
ENSRNOT00000043451	3780	3611.63	8152.27	141.272	ENSRNOG00000033280	Pam	peptidylglycine alpha-amidating monooxygenase [Source:RGD Symbol;Acc:3252]
ENSRNOT00000009923	2228	2059.63	4646.09	141.182	ENSRNOG00000007134	Strap	serine/threonine kinase receptor associated protein [Source:RGD Symbol;Acc:1311114]
ENSRNOT00000113874	2572	2403.63	5421.65	141.171	ENSRNOG00000001454	Eif4h	eukaryotic translation initiation factor 4H [Source:RGD Symbol;Acc:1359222]
ENSRNOT00000027809	961	792.709	1788	141.167	ENSRNOG00000037247	Rras	RAS related [Source:RGD Symbol;Acc:1311443]
ENSRNOT00000019531	2336	2167.63	4883.3	140.997	ENSRNOG00000014160	Tcp1	t-complex 1 [Source:RGD Symbol;Acc:3832]
ENSRNOT00000117176	795	626.732	1411.51	140.956	ENSRNOG00000020982	LOC687780	similar to Finkel-Biskis-Reilly murine sarcoma virusubiquitously expressed [Source:RGD Symbol;Acc:1597505]
ENSRNOT00000021221	472	304.288	684.805	140.852	ENSRNOG00000015844	Snrpd2	small nuclear ribonucleoprotein D2 polypeptide [Source:RGD Symbol;Acc:1593018]
ENSRNOT00000023514	2544	2375.63	5341	140.71	ENSRNOG00000017426	Rragc	Ras-related GTP binding C [Source:RGD Symbol;Acc:1311760]
ENSRNOT00000002361	2351	2182.63	4904	140.621	ENSRNOG00000001733	Ppp1r2	protein phosphatase 1, regulatory (inhibitor) subunit 2 [Source:RGD Symbol;Acc:621099]
ENSRNOT00000087625	1693	1524.63	3421.47	140.452	ENSRNOG00000053583	Mapk3	mitogen activated protein kinase 3 [Source:RGD Symbol;Acc:3046]
ENSRNOT00000098853	2803	2634.63	5907	140.323	ENSRNOG00000009057	Sec62	SEC62 homolog, preprotein translocation factor [Source:RGD Symbol;Acc:1308862]
ENSRNOT00000025606	1006	837.631	1877.48	140.283	ENSRNOG00000018943	Tnnc1	troponin C1, slow skeletal and cardiac type [Source:RGD Symbol;Acc:1309921]
ENSRNOT00000060568	4963	4794.63	10739.6	140.189	ENSRNOG00000016779	Fam120a	family with sequence similarity 120A [Source:RGD Symbol;Acc:1306643]
ENSRNOT00000072464	466	298.348	668	140.131	ENSRNOG00000045555	Romo1	reactive oxygen species modulator 1 [Source:RGD Symbol;Acc:1587111]
ENSRNOT00000045870	6382	6213.63	13892	139.927	ENSRNOG00000004464	Sel1l	SEL1L adaptor subunit of ERAD E3 ubiquitin ligase [Source:RGD Symbol;Acc:620147]
ENSRNOT00000088802	2673	2504.63	5599.61	139.925	ENSRNOG00000025383	Pdha1	pyruvate dehydrogenase E1 subunit alpha 1 [Source:RGD Symbol;Acc:3286]
ENSRNOT00000008964	947	778.711	1739.8	139.831	ENSRNOG00000006500	Snf8	SNF8 subunit of ESCRT-II [Source:RGD Symbol;Acc:1310144]
ENSRNOT00000112166	1477	1308.63	2922.61	139.776	ENSRNOG00000012772	Nqo1	NAD(P)H quinone dehydrogenase 1 [Source:RGD Symbol;Acc:2503]
ENSRNOT00000011675	3326	3157.63	7045.03	139.637	ENSRNOG00000008678	Antxr1	ANTXR cell adhesion molecule 1 [Source:RGD Symbol;Acc:1307144]
ENSRNOT00000068413	7673	7504.63	16735	139.565	ENSRNOG00000023148	Col11a1	collagen type XI alpha 1 chain [Source:RGD Symbol;Acc:2372]
ENSRNOT00000115325	2680	2511.63	5596.83	139.466	ENSRNOG00000000665	Pitpnb	phosphatidylinositol transfer protein, beta [Source:RGD Symbol;Acc:620143]
ENSRNOT00000056166	5005	4836.63	10768.8	139.349	ENSRNOG00000020748	Map4	microtubule-associated protein 4 [Source:RGD Symbol;Acc:1564359]
ENSRNOT00000068435	942	773.712	1721.67	139.268	ENSRNOG00000029682	Clic1	chloride intracellular channel 1 [Source:RGD Symbol;Acc:1303043]
ENSRNOT00000020838	4283	4114.63	9155.81	139.266	ENSRNOG00000015173	Mbtps1	membrane-bound transcription factor peptidase, site 1 [Source:RGD Symbol;Acc:70935]
ENSRNOT00000093106	1857	1688.63	3754.94	139.171	ENSRNOG00000011572	Klc1	kinesin light chain 1 [Source:RGD Symbol;Acc:621411]
ENSRNOT00000023350	2371	2202.63	4892	139.003	ENSRNOG00000017291	Sord	sorbitol dehydrogenase [Source:RGD Symbol;Acc:3734]
ENSRNOT00000009551	2263	2094.63	4644.62	138.779	ENSRNOG00000007300	C1qtnf6	C1q and TNF related 6 [Source:RGD Symbol;Acc:1307057]
ENSRNOT00000001419	1023	854.631	1892.08	138.561	ENSRNOG00000001070	Cdk2ap1	cyclin-dependent kinase 2 associated protein 1 [Source:RGD Symbol;Acc:1308664]
ENSRNOT00000000890	924	755.715	1672	138.471	ENSRNOG00000000701	Iscu	iron-sulfur cluster assembly enzyme [Source:RGD Symbol;Acc:1309562]
ENSRNOT00000091941	1567	1398.63	3092	138.362	ENSRNOG00000055984	Adrm1	ADRM1 26S proteasome ubiquitin receptor [Source:RGD Symbol;Acc:69248]
ENSRNOT00000050302	1002	833.631	1842.38	138.32	ENSRNOG00000034198	Tceal9	transcription elongation factor A like 9 [Source:RGD Symbol;Acc:1592975]
ENSRNOT00000017090	2002	1833.63	4052	138.305	ENSRNOG00000012269	Lpcat3	lysophosphatidylcholine acyltransferase 3 [Source:RGD Symbol;Acc:1310223]
ENSRNOT00000084154	3233	3064.63	6762	138.095	ENSRNOG00000008744	Cops2	COP9 signalosome subunit 2 [Source:RGD Symbol;Acc:628791]
ENSRNOT00000091792	1263	1094.63	2413.45	137.991	ENSRNOG00000055756	Bcap31	B-cell receptor-associated protein 31 [Source:RGD Symbol;Acc:1302944]
ENSRNOT00000095989	2549	2380.63	5248.15	137.973	ENSRNOG00000049876	Prkar1a	protein kinase cAMP-dependent type I regulatory subunit alpha [Source:RGD Symbol;Acc:3391]
ENSRNOT00000042114	1595	1426.63	3143	137.884	ENSRNOG00000032134	Uqcrc1	ubiquinol-cytochrome c reductase core protein 1 [Source:RGD Symbol;Acc:1303314]
ENSRNOT00000112906	5533	5364.63	11817.9	137.873	ENSRNOG00000062959	Ccnd2	cyclin D2 [Source:RGD Symbol;Acc:621083]
ENSRNOT00000094679	3911	3742.63	8244.7	137.873	ENSRNOG00000037765	Lims1	LIM zinc finger domain containing 1 [Source:RGD Symbol;Acc:1560732]
ENSRNOT00000009666	1045	876.631	1931	137.862	ENSRNOG00000007114	Psma6	proteasome 20S subunit alpha 6 [Source:RGD Symbol;Acc:61849]
ENSRNOT00000030811	753	584.737	1287.24	137.778	ENSRNOG00000021960	Morf4l1-ps4	mortality factor 4 like 1, pseudogene 4 [Source:RGD Symbol;Acc:6496245]
ENSRNOT00000046519	372	206.737	454.916	137.719	ENSRNOG00000034180	Rpl37l1	ribosomal protein L37-like1 [Source:RGD Symbol;Acc:621204]
ENSRNOT00000026580	2548	2379.63	5236.08	137.714	ENSRNOG00000019629	Lamp1	lysosomal-associated membrane protein 1 [Source:RGD Symbol;Acc:2989]
ENSRNOT00000011429	2202	2033.63	4473	137.66	ENSRNOG00000008103	Mdh1	malate dehydrogenase 1 [Source:RGD Symbol;Acc:3072]
ENSRNOT00000087540	2345	2176.63	4785.64	137.605	ENSRNOG00000057934	Tmx1	thioredoxin-related transmembrane protein 1 [Source:RGD Symbol;Acc:1308455]
ENSRNOT00000003586	1548	1379.63	3031.79	137.536	ENSRNOG00000002572	Cacybp	calcyclin binding protein [Source:RGD Symbol;Acc:1303146]
ENSRNOT00000022628	2183	2014.63	4423	137.405	ENSRNOG00000016807	Oat	ornithine aminotransferase [Source:RGD Symbol;Acc:621724]
ENSRNOT00000021030	2360	2191.63	4809.25	137.338	ENSRNOG00000015630	Cct7	chaperonin containing TCP1 subunit 7 [Source:RGD Symbol;Acc:1306422]
ENSRNOT00000004703	4913	4744.63	10402	137.213	ENSRNOG00000016156	Nptxr	neuronal pentraxin receptor [Source:RGD Symbol;Acc:628898]
ENSRNOT00000098729	4966	4797.63	10515.5	137.178	ENSRNOG00000005958	Rrbp1	ribosome binding protein 1 [Source:RGD Symbol;Acc:1306536]
ENSRNOT00000006297	709	540.743	1185	137.154	ENSRNOG00000004723	Fcf1	Fcf1 rRNA-processing protein [Source:RGD Symbol;Acc:1310899]
ENSRNOT00000056173	1890	1721.63	3772	137.124	ENSRNOG00000019328	Phgdh	phosphoglycerate dehydrogenase [Source:RGD Symbol;Acc:61987]
ENSRNOT00000061657	3528	3359.63	7354	136.997	ENSRNOG00000007905	Itga7	integrin subunit alpha 7 [Source:RGD Symbol;Acc:71022]
ENSRNOT00000092061	1253	1084.63	2373.94	136.983	ENSRNOG00000052025	Tle5	TLE family member 5, transcriptional modulator [Source:RGD Symbol;Acc:2731]
ENSRNOT00000067141	1139	970.631	2123.46	136.921	ENSRNOG00000017905	Map1lc3b	microtubule-associated protein 1 light chain 3 beta [Source:RGD Symbol;Acc:621315]
ENSRNOT00000115856	2036	1867.63	4079.27	136.701	ENSRNOG00000009683	Sdcbp	syndecan binding protein [Source:RGD Symbol;Acc:621497]
ENSRNOT00000019740	595	426.81	932	136.666	ENSRNOG00000014581	Trappc2l	trafficking protein particle complex subunit 2L [Source:RGD Symbol;Acc:1304906]
ENSRNOT00000019104	1507	1338.63	2922.11	136.62	ENSRNOG00000014097	Psmd7	proteasome 26S subunit, non-ATPase 7 [Source:RGD Symbol;Acc:1306902]
ENSRNOT00000000120	1254	1085.63	2369.2	136.584	ENSRNOG00000000108	Aga	aspartylglucosaminidase [Source:RGD Symbol;Acc:1309646]
ENSRNOT00000087522	663	494.767	1078.57	136.436	ENSRNOG00000020495	Eif3k	eukaryotic translation initiation factor 3, subunit K [Source:RGD Symbol;Acc:1309221]
ENSRNOT00000073247	903	734.715	1600	136.295	ENSRNOG00000048812	Gpx1	glutathione peroxidase 1 [Source:RGD Symbol;Acc:2729]
ENSRNOT00000009402	3897	3728.63	8110	136.129	ENSRNOG00000006787	Dhcr24	24-dehydrocholesterol reductase [Source:RGD Symbol;Acc:1306529]
ENSRNOT00000049725	3700	3531.63	7668	135.89	ENSRNOG00000008292	Hif1a	hypoxia inducible factor 1 subunit alpha [Source:RGD Symbol;Acc:61928]
ENSRNOT00000017740	1406	1237.63	2684.11	135.734	ENSRNOG00000013255	Dnajc8	DnaJ heat shock protein family (Hsp40) member C8 [Source:RGD Symbol;Acc:1306024]
ENSRNOT00000095041	759	590.736	1280.58	135.673	ENSRNOG00000056853	Psma7	proteasome 20S subunit alpha 7 [Source:RGD Symbol;Acc:61851]
ENSRNOT00000025819	1944	1775.63	3845	135.526	ENSRNOG00000018994	Psmc4	proteasome 26S subunit, ATPase 4 [Source:RGD Symbol;Acc:621102]
ENSRNOT00000009132	4929	4760.63	10304.3	135.467	ENSRNOG00000006526	Sema3c	semaphorin 3C [Source:RGD Symbol;Acc:1309343]
ENSRNOT00000085843	2614	2445.63	5289.6	135.367	ENSRNOG00000057676	Polr2m	RNA polymerase II subunit M [Source:RGD Symbol;Acc:619847]
ENSRNOT00000080824	1350	1181.63	2555.49	135.355	ENSRNOG00000008797	Tmpo	thymopoietin [Source:RGD Symbol;Acc:3875]
ENSRNOT00000023530	5819	5650.63	12215	135.293	ENSRNOG00000017206	Igfbp5	insulin-like growth factor binding protein 5 [Source:RGD Symbol;Acc:2876]
ENSRNOT00000015017	2423	2254.63	4873	135.27	ENSRNOG00000011287	Minpp1	multiple inositol-polyphosphate phosphatase 1 [Source:RGD Symbol;Acc:3089]
ENSRNOT00000008364	1112	943.631	2039	135.237	ENSRNOG00000005884	Emc7	ER membrane protein complex subunit 7 [Source:RGD Symbol;Acc:1305045]
ENSRNOT00000013613	3524	3355.63	7243	135.09	ENSRNOG00000009088	Txnrd1	thioredoxin reductase 1 [Source:RGD Symbol;Acc:61959]
ENSRNOT00000104804	1357	1188.63	2563.68	134.988	ENSRNOG00000021156	Vegfb	vascular endothelial growth factor B [Source:RGD Symbol;Acc:619799]
ENSRNOT00000068078	1158	989.631	2133.52	134.928	ENSRNOG00000003809	Sat1	spermidine/spermine N1-acetyl transferase 1 [Source:RGD Symbol;Acc:1586174]
ENSRNOT00000089241	1670	1501.63	3236.59	134.898	ENSRNOG00000062573	Cd151	CD151 molecule (Raph blood group) [Source:RGD Symbol;Acc:621290]
ENSRNOT00000005934	1968	1799.63	3872.97	134.692	ENSRNOG00000004280	Tcn2	transcobalamin 2 [Source:RGD Symbol;Acc:620681]
ENSRNOT00000015828	1717	1548.63	3332.66	134.686	ENSRNOG00000011814	Cbx3	chromobox 3 [Source:RGD Symbol;Acc:1549705]
ENSRNOT00000071737	1267	1098.63	2362.13	134.565	ENSRNOG00000050578	Rheb	Ras homolog, mTORC1 binding [Source:RGD Symbol;Acc:621840]
ENSRNOT00000006570	1913	1744.63	3735.64	134.012	ENSRNOG00000004813	Rtcb	RNA 2',3'-cyclic phosphate and 5'-OH ligase [Source:RGD Symbol;Acc:1303261]
ENSRNOT00000007427	1937	1768.63	3785.53	133.958	ENSRNOG00000005480	Ybx3	Y box binding protein 3 [Source:RGD Symbol;Acc:621056]
ENSRNOT00000037699	3183	3014.63	6451	133.929	ENSRNOG00000023910	Man2b1	mannosidase, alpha, class 2B, member 1 [Source:RGD Symbol;Acc:3039]
ENSRNOT00000005930	2056	1887.63	4039	133.917	ENSRNOG00000004494	Lta4h	leukotriene A4 hydrolase [Source:RGD Symbol;Acc:1311333]
ENSRNOT00000026249	1282	1113.63	2381.35	133.833	ENSRNOG00000019326	Cfdp1	craniofacial development protein 1 [Source:RGD Symbol;Acc:735080]
ENSRNOT00000102408	829	660.73	1412.72	133.817	ENSRNOG00000025602	Cdk4	cyclin-dependent kinase 4 [Source:RGD Symbol;Acc:621120]
ENSRNOT00000024609	1369	1200.63	2567	133.812	ENSRNOG00000018281	Uqcrfs1	ubiquinol-cytochrome c reductase, Rieske iron-sulfur polypeptide 1 [Source:RGD Symbol;Acc:628838]
ENSRNOT00000006961	7269	7100.63	15151.6	133.549	ENSRNOG00000004912	Itgav	integrin subunit alpha V [Source:RGD Symbol;Acc:1310613]
ENSRNOT00000079085	3154	2985.63	6369.67	133.525	ENSRNOG00000054172	Ctnnb1	catenin beta 1 [Source:RGD Symbol;Acc:70487]
ENSRNOT00000021514	2824	2655.63	5659	133.368	ENSRNOG00000036742	Uqcrc2	ubiquinol cytochrome c reductase core protein 2 [Source:RGD Symbol;Acc:1359150]
ENSRNOT00000058891	3137	2968.63	6318.28	133.206	ENSRNOG00000019253	Bcar1	BCAR1 scaffold protein, Cas family member [Source:RGD Symbol;Acc:2406]
ENSRNOT00000013600	1107	938.631	1993	132.89	ENSRNOG00000010184	Brk1	BRICK1 subunit of SCAR/WAVE actin nucleating complex [Source:RGD Symbol;Acc:1598136]
ENSRNOT00000074695	1777	1608.63	3415.24	132.876	ENSRNOG00000049683	Sh3gl1	SH3 domain containing GRB2 like 1, endophilin A2 [Source:RGD Symbol;Acc:708456]
ENSRNOT00000005095	3656	3487.63	7402	132.831	ENSRNOG00000003832	Vash2	vasohibin 2 [Source:RGD Symbol;Acc:1564105]
ENSRNOT00000004842	950	781.711	1658.88	132.816	ENSRNOG00000003546	Tnfrsf12a	TNF receptor superfamily member 12A [Source:RGD Symbol;Acc:631329]
ENSRNOT00000019707	977	808.705	1715.51	132.765	ENSRNOG00000014633	Vps28	VPS28 subunit of ESCRT-I [Source:RGD Symbol;Acc:1306537]
ENSRNOT00000058092	2050	1881.63	3991.41	132.761	ENSRNOG00000001709	Ap2m1	adaptor related protein complex 2 subunit mu 1 [Source:RGD Symbol;Acc:620135]
ENSRNOT00000005127	2214	2045.63	4338.98	132.752	ENSRNOG00000003743	Dars1	aspartyl-tRNA synthetase 1 [Source:RGD Symbol;Acc:621167]
ENSRNOT00000090211	1357	1188.63	2517.04	132.533	ENSRNOG00000008604	Nsfl1c	NSFL1 cofactor [Source:RGD Symbol;Acc:619952]
ENSRNOT00000021193	2541	2372.63	5020.48	132.433	ENSRNOG00000015514	Bcat1	branched chain amino acid transaminase 1 [Source:RGD Symbol;Acc:2195]
ENSRNOT00000025925	2299	2130.63	4503.96	132.302	ENSRNOG00000018920	Slc25a17	solute carrier family 25 member 17 [Source:RGD Symbol;Acc:1311498]
ENSRNOT00000006906	459	291.427	615.973	132.285	ENSRNOG00000005203	Sec61g	Sec61 translocon subunit gamma [Source:RGD Symbol;Acc:1596170]
ENSRNOT00000073688	541	372.914	787.483	132.164	ENSRNOG00000048342	Tbca	tubulin folding cofactor A [Source:RGD Symbol;Acc:1311538]
ENSRNOT00000095794	2260	2091.63	4409	131.928	ENSRNOG00000069286	Ube2d2	ubiquitin-conjugating enzyme E2D 2 [Source:RGD Symbol;Acc:1591897]
ENSRNOT00000079993	3580	3411.63	7190.07	131.902	ENSRNOG00000018569	Ahcyl1	adenosylhomocysteinase-like 1 [Source:RGD Symbol;Acc:1309768]
ENSRNOT00000002116	902	733.716	1544	131.704	ENSRNOG00000001551	Atp5pf	ATP synthase peripheral stalk subunit F6 [Source:RGD Symbol;Acc:621376]
ENSRNOT00000105170	1947	1778.63	3738.93	131.565	ENSRNOG00000012366	Mesd	mesoderm development LRP chaperone [Source:RGD Symbol;Acc:1310344]
ENSRNOT00000106579	1604	1435.63	3017.51	131.549	ENSRNOG00000007369	Shisa4	shisa family member 4 [Source:RGD Symbol;Acc:1312041]
ENSRNOT00000115908	487	319.159	670.79	131.541	ENSRNOG00000014078	Ndufb8	NADH:ubiquinone oxidoreductase subunit B8 [Source:RGD Symbol;Acc:1309129]
ENSRNOT00000038352	2852	2683.63	5634.74	131.411	ENSRNOG00000025383	Pdha1	pyruvate dehydrogenase E1 subunit alpha 1 [Source:RGD Symbol;Acc:3286]
ENSRNOT00000068135	2496	2327.63	4884.66	131.341	ENSRNOG00000007492	Rpn2	ribophorin II [Source:RGD Symbol;Acc:62075]
ENSRNOT00000102454	1731	1562.63	3278.96	131.329	ENSRNOG00000010233	Cald1	caldesmon 1 [Source:RGD Symbol;Acc:2256]
ENSRNOT00000095094	3411	3242.63	6802.88	131.303	ENSRNOG00000030019	Atp1a1	ATPase Na+/K+ transporting subunit alpha 1 [Source:RGD Symbol;Acc:2167]
ENSRNOT00000011347	3627	3458.63	7252.61	131.241	ENSRNOG00000008487	Amotl2	angiomotin like 2 [Source:RGD Symbol;Acc:70977]
ENSRNOT00000019465	4334	4165.63	8725.3	131.093	ENSRNOG00000014079	Stat4	signal transducer and activator of transcription 4 [Source:RGD Symbol;Acc:1305747]
ENSRNOT00000026280	3587	3418.63	7154.69	130.984	ENSRNOG00000019212	Tpp1	tripeptidyl peptidase 1 [Source:RGD Symbol;Acc:621296]
ENSRNOT00000048529	2186	2017.63	4221.07	130.937	ENSRNOG00000031312	Tnfrsf1a	TNF receptor superfamily member 1A [Source:RGD Symbol;Acc:621237]
ENSRNOT00000026646	1127	958.631	2004.54	130.871	ENSRNOG00000019634	Chrng	cholinergic receptor nicotinic gamma subunit [Source:RGD Symbol;Acc:2354]
ENSRNOT00000015575	1501	1332.63	2780	130.562	ENSRNOG00000010727	Ube2r2	ubiquitin-conjugating enzyme E2R 2 [Source:RGD Symbol;Acc:1594826]
ENSRNOT00000025525	1065	896.631	1869.49	130.494	ENSRNOG00000018816	Cox5a	cytochrome c oxidase subunit 5A [Source:RGD Symbol;Acc:620607]
ENSRNOT00000092222	737	568.738	1185.12	130.416	ENSRNOG00000000847	Csnk2b	casein kinase 2 beta [Source:RGD Symbol;Acc:619978]
ENSRNOT00000018073	3748	3579.63	7451.19	130.277	ENSRNOG00000013039	Add1	adducin 1 [Source:RGD Symbol;Acc:2041]
ENSRNOT00000047682	1348	1179.63	2454.14	130.207	ENSRNOG00000033734	Tnnt2	troponin T2, cardiac type [Source:RGD Symbol;Acc:3882]
ENSRNOT00000013531	4691	4522.63	9407	130.179	ENSRNOG00000010076	Pkp1	plakophilin 1 [Source:RGD Symbol;Acc:1307472]
ENSRNOT00000000831	1792	1623.63	3373.22	130.028	ENSRNOG00000000664	Tpst2	tyrosylprotein sulfotransferase 2 [Source:RGD Symbol;Acc:1305331]
ENSRNOT00000068216	1011	842.631	1749.71	129.96	ENSRNOG00000042960	Rgcc	regulator of cell cycle [Source:RGD Symbol;Acc:619721]
ENSRNOT00000073910	1826	1657.63	3436.51	129.751	ENSRNOG00000050997	Ifrd1	interferon-related developmental regulator 1 [Source:RGD Symbol;Acc:2867]
ENSRNOT00000073492	1191	1022.63	2119.6	129.722	ENSRNOG00000049497	Eif6	eukaryotic translation initiation factor 6 [Source:RGD Symbol;Acc:1305373]
ENSRNOT00000111281	775	606.733	1256.43	129.604	ENSRNOG00000021125	Prdx5	peroxiredoxin 5 [Source:RGD Symbol;Acc:71007]
ENSRNOT00000003696	4363	4194.63	8683	129.556	ENSRNOG00000002755	Pafah1b1	platelet-activating factor acetylhydrolase 1b, regulatory subunit 1 [Source:RGD Symbol;Acc:620331]
ENSRNOT00000081123	698	529.744	1095	129.368	ENSRNOG00000061231	Selenom	selenoprotein M [Source:RGD Symbol;Acc:1565037]
ENSRNOT00000046215	4636	4467.63	9224.46	129.224	ENSRNOG00000028872	Rai14	retinoic acid induced 14 [Source:RGD Symbol;Acc:1305942]
ENSRNOT00000007484	2810	2641.63	5453.28	129.201	ENSRNOG00000005551	Derl1	derlin 1 [Source:RGD Symbol;Acc:1311835]
ENSRNOT00000103920	861	692.722	1429.48	129.152	ENSRNOG00000027088	Ube2k	ubiquitin-conjugating enzyme E2K [Source:RGD Symbol;Acc:1311626]
ENSRNOT00000046126	2172	2003.63	4133.95	129.13	ENSRNOG00000019456	Kars1	lysyl-tRNA synthetase 1 [Source:RGD Symbol;Acc:1359653]
ENSRNOT00000025510	1241	1072.63	2212.34	129.087	ENSRNOG00000018818	Txnl1	thioredoxin-like 1 [Source:RGD Symbol;Acc:621717]
ENSRNOT00000028373	2194	2025.63	4172.07	128.905	ENSRNOG00000020897	Prpf19	pre-mRNA processing factor 19 [Source:RGD Symbol;Acc:708496]
ENSRNOT00000006917	2088	1919.63	3950.01	128.783	ENSRNOG00000004846	Atp6v1c1	ATPase H+ transporting V1 subunit C1 [Source:RGD Symbol;Acc:1311082]
ENSRNOT00000100217	3747	3578.63	7361.44	128.744	ENSRNOG00000020385	Fads3	fatty acid desaturase 3 [Source:RGD Symbol;Acc:628876]
ENSRNOT00000097333	4308	4139.63	8508.62	128.641	ENSRNOG00000006247	Copa	COPI coat complex subunit alpha [Source:RGD Symbol;Acc:1310525]
ENSRNOT00000016060	711	542.743	1115.2	128.599	ENSRNOG00000011825	Ndufb3	NADH:ubiquinone oxidoreductase subunit B3 [Source:RGD Symbol;Acc:1310737]
ENSRNOT00000026949	3764	3595.63	7369.14	128.269	ENSRNOG00000019875	Matr3	matrin 3 [Source:RGD Symbol;Acc:3052]
ENSRNOT00000001738	5650	5481.63	11234.1	128.265	ENSRNOG00000001285	Atp2a2	ATPase sarcoplasmic/endoplasmic reticulum Ca2+ transporting 2 [Source:RGD Symbol;Acc:2174]
ENSRNOT00000013224	1586	1417.63	2904.24	128.218	ENSRNOG00000009778	Tmem59	transmembrane protein 59 [Source:RGD Symbol;Acc:1310313]
ENSRNOT00000039729	2114	1945.63	3984.68	128.178	ENSRNOG00000023850	Tbrg1	transforming growth factor beta regulator 1 [Source:RGD Symbol;Acc:1305123]
ENSRNOT00000102305	2436	2267.63	4639.16	128.04	ENSRNOG00000056585	Fscn1	fascin actin-bundling protein 1 [Source:RGD Symbol;Acc:1583309]
ENSRNOT00000072098	5581	5412.63	11070.1	128.004	ENSRNOG00000047768	Lamb2	laminin subunit beta 2 [Source:RGD Symbol;Acc:2988]
ENSRNOT00000074649	4266	4097.63	8376.58	127.942	ENSRNOG00000048205	Ube2h	ubiquitin-conjugating enzyme E2H [Source:RGD Symbol;Acc:2319288]
ENSRNOT00000003106	1436	1267.63	2588.87	127.82	ENSRNOG00000002270	Hnrnpdl	heterogeneous nuclear ribonucleoprotein D-like [Source:RGD Symbol;Acc:1309950]
ENSRNOT00000085273	2014	1845.63	3769.17	127.815	ENSRNOG00000061312	Phf10	PHD finger protein 10 [Source:RGD Symbol;Acc:1305266]
ENSRNOT00000064916	805	636.732	1299.65	127.747	ENSRNOG00000019895	Nedd8	NEDD8 ubiquitin like modifier [Source:RGD Symbol;Acc:3158]
ENSRNOT00000018021	6153	5984.63	12198	127.565	ENSRNOG00000012002	Iqgap1	IQ motif containing GTPase activating protein 1 [Source:RGD Symbol;Acc:1311884]
ENSRNOT00000011082	2249	2080.63	4238	127.481	ENSRNOG00000008106	Shmt2	serine hydroxymethyltransferase 2 [Source:RGD Symbol;Acc:1308582]
ENSRNOT00000010185	1615	1446.63	2945.6	127.437	ENSRNOG00000006818	Arl6ip5	ADP-ribosylation factor like GTPase 6 interacting protein 5 [Source:RGD Symbol;Acc:708572]
ENSRNOT00000093497	1322	1153.63	2348.18	127.393	ENSRNOG00000019357	Tax1bp3	Tax1 binding protein 3 [Source:RGD Symbol;Acc:1308924]
ENSRNOT00000097402	1933	1764.63	3591.37	127.376	ENSRNOG00000018598	Ankrd1	ankyrin repeat domain 1 [Source:RGD Symbol;Acc:61989]
ENSRNOT00000025649	2917	2748.63	5593	127.353	ENSRNOG00000018901	Rab14	RAB14, member RAS oncogene family [Source:RGD Symbol;Acc:620881]
ENSRNOT00000038032	2849	2680.63	5448.05	127.199	ENSRNOG00000022507	Twf1	twinfilin actin-binding protein 1 [Source:RGD Symbol;Acc:1311872]
ENSRNOT00000003901	6718	6549.63	13311	127.196	ENSRNOG00000002881	Ddr2	discoidin domain receptor tyrosine kinase 2 [Source:RGD Symbol;Acc:619855]
ENSRNOT00000026021	1190	1021.63	2076	127.178	ENSRNOG00000019229	Fbl	fibrillarin [Source:RGD Symbol;Acc:1305542]
ENSRNOT00000023429	1508	1339.63	2722.18	127.178	ENSRNOG00000017405	Raly	RALY heterogeneous nuclear ribonucleoprotein [Source:RGD Symbol;Acc:1307228]
ENSRNOT00000022387	5006	4837.63	9827.38	127.141	ENSRNOG00000016419	Pdlim5	PDZ and LIM domain 5 [Source:RGD Symbol;Acc:621076]
ENSRNOT00000119581	2505	2336.63	4741.03	126.988	ENSRNOG00000000557	Ppa1	inorganic pyrophosphatase 1 [Source:RGD Symbol;Acc:1589773]
ENSRNOT00000085397	1173	1004.63	2037	126.901	ENSRNOG00000057147	Praf2	PRA1 domain family, member 2 [Source:RGD Symbol;Acc:1566287]
ENSRNOT00000078910	1974	1805.63	3657.53	126.777	ENSRNOG00000052219	Gm2a	ganglioside GM2 activator [Source:RGD Symbol;Acc:628651]
ENSRNOT00000073683	1855	1686.63	3411.84	126.604	ENSRNOG00000047134	Gtf2f1	general transcription factor IIF subunit 1 [Source:RGD Symbol;Acc:1359646]
ENSRNOT00000028699	2071	1902.63	3848.45	126.594	ENSRNOG00000021138	Cers2	ceramide synthase 2 [Source:RGD Symbol;Acc:1310059]
ENSRNOT00000081980	3046	2877.63	5819.52	126.571	ENSRNOG00000053450	Myadm	myeloid-associated differentiation marker [Source:RGD Symbol;Acc:727835]
ENSRNOT00000020532	2650	2481.63	5017.55	126.542	ENSRNOG00000029792	Ogn	osteoglycin [Source:RGD Symbol;Acc:1308171]
ENSRNOT00000116609	1204	1035.63	2093.38	126.51	ENSRNOG00000027433	Akr1b10	aldo-keto reductase family 1 member B10 [Source:RGD Symbol;Acc:1308277]
ENSRNOT00000002044	1566	1397.63	2822.22	126.38	ENSRNOG00000001494	Napa	NSF attachment protein alpha [Source:RGD Symbol;Acc:620855]
ENSRNOT00000060857	1761	1592.63	3214	126.302	ENSRNOG00000003229	Tspan7	tetraspanin 7 [Source:RGD Symbol;Acc:1589725]
ENSRNOT00000089243	1982	1813.63	3659.38	126.281	ENSRNOG00000052498	Grb14	growth factor receptor bound protein 14 [Source:RGD Symbol;Acc:61869]
ENSRNOT00000013632	2825	2656.63	5353.88	126.13	ENSRNOG00000010196	Glb1	galactosidase, beta 1 [Source:RGD Symbol;Acc:1597145]
ENSRNOT00000068524	3278	3109.63	6258.15	125.956	ENSRNOG00000002319	Tsn	translin [Source:RGD Symbol;Acc:621107]
ENSRNOT00000067739	1347	1178.63	2368	125.743	ENSRNOG00000000248	Srsf2	serine and arginine rich splicing factor 2 [Source:RGD Symbol;Acc:1359422]
ENSRNOT00000117221	1944	1775.63	3564.32	125.633	ENSRNOG00000018598	Ankrd1	ankyrin repeat domain 1 [Source:RGD Symbol;Acc:61989]
ENSRNOT00000077756	1722	1553.63	3110.84	125.317	ENSRNOG00000058359	Fkbp8	FKBP prolyl isomerase 8 [Source:RGD Symbol;Acc:1308670]
ENSRNOT00000012634	2376	2207.63	4418.21	125.257	ENSRNOG00000009437	Ewsr1	EWS RNA-binding protein 1 [Source:RGD Symbol;Acc:1307258]
ENSRNOT00000000383	4787	4618.63	9238	125.183	ENSRNOG00000000341	Nid2	nidogen 2 [Source:RGD Symbol;Acc:1311685]
ENSRNOT00000115763	4827	4658.63	9314.04	125.13	ENSRNOG00000057451	Itga5	integrin subunit alpha 5 [Source:RGD Symbol;Acc:2925]
ENSRNOT00000116844	2200	2031.63	4055.33	124.929	ENSRNOG00000015511	Atic	5-aminoimidazole-4-carboxamide ribonucleotide formyltransferase/IMP cyclohydrolase [Source:RGD Symbol;Acc:70879]
ENSRNOT00000073140	1515	1346.63	2686	124.835	ENSRNOG00000045791	Eif4a3	eukaryotic translation initiation factor 4A3 [Source:RGD Symbol;Acc:1591139]
ENSRNOT00000109662	3074	2905.63	5788.46	124.682	ENSRNOG00000010153	Raf1	Raf-1 proto-oncogene, serine/threonine kinase [Source:RGD Symbol;Acc:3531]
ENSRNOT00000001644	2239	2070.63	4117	124.44	ENSRNOG00000001228	Pofut2	protein O-fucosyltransferase 2 [Source:RGD Symbol;Acc:1307334]
ENSRNOT00000024576	1446	1277.63	2540	124.425	ENSRNOG00000018212	Abhd17a	abhydrolase domain containing 17A, depalmitoylase [Source:RGD Symbol;Acc:1359682]
ENSRNOT00000070818	3642	3473.63	6899.8	124.318	ENSRNOG00000047179	Aplp2	amyloid beta precursor like protein 2 [Source:RGD Symbol;Acc:2128]
ENSRNOT00000017243	2701	2532.63	5020	124.054	ENSRNOG00000011922	Stt3b	STT3 oligosaccharyltransferase complex catalytic subunit B [Source:RGD Symbol;Acc:1311563]
ENSRNOT00000024253	6118	5949.63	11788.9	124.012	ENSRNOG00000022321	Hapln3	hyaluronan and proteoglycan link protein 3 [Source:RGD Symbol;Acc:1308098]
ENSRNOT00000016376	4413	4244.63	8402	123.886	ENSRNOG00000011945	Cyfip1	cytoplasmic FMR1 interacting protein 1 [Source:RGD Symbol;Acc:1310332]
ENSRNOT00000034096	5550	5381.63	10643	123.774	ENSRNOG00000024089	Fndc3b	fibronectin type III domain containing 3B [Source:RGD Symbol;Acc:1311673]
ENSRNOT00000098875	1193	1024.63	2024.27	123.647	ENSRNOG00000039496	Plp2	proteolipid protein 2 [Source:RGD Symbol;Acc:1587363]
ENSRNOT00000077563	770	601.735	1188.54	123.62	ENSRNOG00000060939	Gstm2	glutathione S-transferase mu 2 [Source:RGD Symbol;Acc:2756]
ENSRNOT00000027215	1461	1292.63	2553.14	123.618	ENSRNOG00000019981	Sdf4	stromal cell derived factor 4 [Source:RGD Symbol;Acc:621521]
ENSRNOT00000116204	4882	4713.63	9305.35	123.554	ENSRNOG00000002393	Eprs1	glutamyl-prolyl-tRNA synthetase 1 [Source:RGD Symbol;Acc:1310952]
ENSRNOT00000007164	1329	1160.63	2289.39	123.454	ENSRNOG00000005358	Pmm1	phosphomannomutase 1 [Source:RGD Symbol;Acc:1310897]
ENSRNOT00000050350	3550	3381.63	6660.15	123.265	ENSRNOG00000004359	Wars1	tryptophanyl-tRNA synthetase 1 [Source:RGD Symbol;Acc:1308278]
ENSRNOT00000000673	2567	2398.63	4717.42	123.09	ENSRNOG00000000557	Ppa1	inorganic pyrophosphatase 1 [Source:RGD Symbol;Acc:1589773]
ENSRNOT00000074616	1200	1031.63	2026.84	122.963	ENSRNOG00000050794	Pdlim4	PDZ and LIM domain 4 [Source:RGD Symbol;Acc:3575]
ENSRNOT00000048923	1242	1073.63	2105.86	122.759	ENSRNOG00000029549	Eci3	enoyl-Coenzyme A delta isomerase 3 [Source:RGD Symbol;Acc:1310224]
ENSRNOT00000112123	1966	1797.63	3524.44	122.707	ENSRNOG00000001135	Wsb2	WD repeat and SOCS box-containing 2 [Source:RGD Symbol;Acc:1359599]
ENSRNOT00000033489	4065	3896.63	7638.79	122.692	ENSRNOG00000002251	Sec31a	SEC31 homolog A, COPII coat complex component [Source:RGD Symbol;Acc:620233]
ENSRNOT00000084391	4088	3919.63	7673	122.518	ENSRNOG00000000565	Sgpl1	sphingosine-1-phosphate lyase 1 [Source:RGD Symbol;Acc:628599]
ENSRNOT00000022585	2942	2773.63	5426	122.437	ENSRNOG00000016678	Angptl2	angiopoietin-like 2 [Source:RGD Symbol;Acc:620004]
ENSRNOT00000031842	2160	1991.63	3896	122.431	ENSRNOG00000026905	Ppm1g	protein phosphatase, Mg2+/Mn2+ dependent, 1G [Source:RGD Symbol;Acc:628676]
ENSRNOT00000039836	2148	1979.63	3871.64	122.403	ENSRNOG00000028103	Psmd3	proteasome 26S subunit, non-ATPase 3 [Source:RGD Symbol;Acc:1311470]
ENSRNOT00000007002	3941	3772.63	7378	122.398	ENSRNOG00000005248	Slc1a4	solute carrier family 1 member 4 [Source:RGD Symbol;Acc:735146]
ENSRNOT00000026091	3145	2976.63	5815	122.266	ENSRNOG00000019152	Trpc4ap	transient receptor potential cation channel, subfamily C, member 4 associated protein [Source:RGD Symbol;Acc:1309914]
ENSRNOT00000023537	2804	2635.63	5140.24	122.062	ENSRNOG00000017354	Zyx	zyxin [Source:RGD Symbol;Acc:620698]
ENSRNOT00000064309	2951	2782.63	5426	122.041	ENSRNOG00000008578	Cdk16	cyclin-dependent kinase 16 [Source:RGD Symbol;Acc:620584]
ENSRNOT00000001822	1507	1338.63	2609	121.981	ENSRNOG00000001348	Erp29	endoplasmic reticulum protein 29 [Source:RGD Symbol;Acc:619781]
ENSRNOT00000067203	2596	2427.63	4728	121.892	ENSRNOG00000008593	Ryk	receptor-like tyrosine kinase [Source:RGD Symbol;Acc:620549]
ENSRNOT00000115697	484	316.182	615.657	121.866	ENSRNOG00000012247	Rab7a	RAB7A, member RAS oncogene family [Source:RGD Symbol;Acc:61908]
ENSRNOT00000022341	1186	1017.63	1980	121.774	ENSRNOG00000016587	Ninj1	ninjurin 1 [Source:RGD Symbol;Acc:3179]
ENSRNOT00000079824	3667	3498.63	6805.48	121.742	ENSRNOG00000056756	Actn1	actinin, alpha 1 [Source:RGD Symbol;Acc:70907]
ENSRNOT00000004938	988	819.704	1594	121.706	ENSRNOG00000003706	Ufc1	ubiquitin-fold modifier conjugating enzyme 1 [Source:RGD Symbol;Acc:1303313]
ENSRNOT00000047633	1183	1014.63	1971.14	121.588	ENSRNOG00000018939	Rexo2	RNA exonuclease 2 [Source:RGD Symbol;Acc:1304874]
ENSRNOT00000103160	1418	1249.63	2427.32	121.57	ENSRNOG00000019277	Vdac3	voltage-dependent anion channel 3 [Source:RGD Symbol;Acc:621577]
ENSRNOT00000000541	3146	2977.63	5781.61	121.523	ENSRNOG00000000465	Slc39a7	solute carrier family 39 member 7 [Source:RGD Symbol;Acc:1593280]
ENSRNOT00000107441	1419	1250.63	2427.78	121.496	ENSRNOG00000005513	Srsf5	serine and arginine rich splicing factor 5 [Source:RGD Symbol;Acc:3664]
ENSRNOT00000033056	2000	1831.63	3555.03	121.475	ENSRNOG00000003645	Hnrnpab	heterogeneous nuclear ribonucleoprotein A/B [Source:RGD Symbol;Acc:69255]
ENSRNOT00000076418	2488	2319.63	4501.22	121.448	ENSRNOG00000010609	Abcf2	ATP binding cassette subfamily F member 2 [Source:RGD Symbol;Acc:1304942]
ENSRNOT00000065464	1241	1072.63	2081.29	121.44	ENSRNOG00000004526	Cox7a2l	cytochrome c oxidase subunit 7A2 like [Source:RGD Symbol;Acc:1306111]
ENSRNOT00000008972	3192	3023.63	5863.66	121.373	ENSRNOG00000006197	Calu	calumenin [Source:RGD Symbol;Acc:620383]
ENSRNOT00000025767	726	557.74	1081.58	121.368	ENSRNOG00000018829	RGD1308134	similar to RIKEN cDNA 1110020A23 [Source:RGD Symbol;Acc:1308134]
ENSRNOT00000020284	370	204.836	397	121.301	ENSRNOG00000014624	Selenok	selenoprotein K [Source:RGD Symbol;Acc:1303129]
ENSRNOT00000015518	2760	2591.63	5022.71	121.296	ENSRNOG00000011661	Hnrnph2	heterogeneous nuclear ribonucleoprotein H2 [Source:RGD Symbol;Acc:1549784]
ENSRNOT00000027585	525	356.963	690.811	121.12	ENSRNOG00000020354	Mrpl23	mitochondrial ribosomal protein L23 [Source:RGD Symbol;Acc:68343]
ENSRNOT00000107199	1198	1029.63	1991.92	121.08	ENSRNOG00000017817	Cox4i1	cytochrome c oxidase subunit 4i1 [Source:RGD Symbol;Acc:68374]
ENSRNOT00000023447	4354	4185.63	8097.38	121.078	ENSRNOG00000016924	Acly	ATP citrate lyase [Source:RGD Symbol;Acc:2018]
ENSRNOT00000119817	719	550.743	1063.61	120.869	ENSRNOG00000018289	Park7	Parkinsonism associated deglycase [Source:RGD Symbol;Acc:621808]
ENSRNOT00000067518	1348	1179.63	2277	120.808	ENSRNOG00000003747	Get3	guided entry of tail-anchored proteins factor 3, ATPase [Source:RGD Symbol;Acc:1307906]
ENSRNOT00000090695	562	393.851	760.236	120.808	ENSRNOG00000042094	Prr13	proline rich 13 [Source:RGD Symbol;Acc:1307129]
ENSRNOT00000085735	1712	1543.63	2979.46	120.802	ENSRNOG00000055471	Ywhah	tyrosine 3-monooxygenase/tryptophan 5-monooxygenase activation protein, eta [Source:RGD Symbol;Acc:3978]
ENSRNOT00000003158	1551	1382.63	2668.22	120.78	ENSRNOG00000002292	Hnrnpd	heterogeneous nuclear ribonucleoprotein D [Source:RGD Symbol;Acc:620365]
ENSRNOT00000088597	300	140.529	270.972	120.681	ENSRNOG00000067948	Metazoa_SRP	Metazoan signal recognition particle RNA [Source:RGD Symbol;Acc:150341565]
ENSRNOT00000010127	1385	1216.63	2345	120.632	ENSRNOG00000007613	C1qtnf5	C1q and TNF related 5 [Source:RGD Symbol;Acc:1308802]
ENSRNOT00000100487	2635	2466.63	4753.2	120.604	ENSRNOG00000006228	Pdia4	protein disulfide isomerase family A, member 4 [Source:RGD Symbol;Acc:619835]
ENSRNOT00000019795	1635	1466.63	2824.91	120.549	ENSRNOG00000014604	Sigmar1	sigma non-opioid intracellular receptor 1 [Source:RGD Symbol;Acc:68364]
ENSRNOT00000073321	9143	8974.63	17284.4	120.537	ENSRNOG00000045636	Fasn	fatty acid synthase [Source:RGD Symbol;Acc:620665]
ENSRNOT00000063942	2312	2143.63	4127.26	120.501	ENSRNOG00000002101	Paics	phosphoribosylaminoimidazole carboxylase and phosphoribosylaminoimidazolesuccinocarboxamide synthase [Source:RGD Symbol;Acc:620066]
ENSRNOT00000105251	3847	3678.63	7073.59	120.347	ENSRNOG00000040281	Zc3h10	zinc finger CCCH type containing 10 [Source:RGD Symbol;Acc:1587846]
ENSRNOT00000015618	847	678.725	1305	120.336	ENSRNOG00000011463	Psmb2	proteasome 20S subunit beta 2 [Source:RGD Symbol;Acc:61874]
ENSRNOT00000082940	2239	2070.63	3976.05	120.179	ENSRNOG00000055082	Maz	MYC associated zinc finger protein [Source:RGD Symbol;Acc:1594632]
ENSRNOT00000017375	2295	2126.63	4080	120.074	ENSRNOG00000012378	Dbnl	drebrin-like [Source:RGD Symbol;Acc:70941]
ENSRNOT00000025284	3857	3688.63	7071.15	119.979	ENSRNOG00000018304	Lars1	leucyl-tRNA synthetase 1 [Source:RGD Symbol;Acc:1304962]
ENSRNOT00000026075	1758	1589.63	3045	119.887	ENSRNOG00000019211	Olfml3	olfactomedin-like 3 [Source:RGD Symbol;Acc:1311106]
ENSRNOT00000004283	1666	1497.63	2868.36	119.87	ENSRNOG00000003117	Psmd12	proteasome 26S subunit, non-ATPase 12 [Source:RGD Symbol;Acc:1359305]
ENSRNOT00000020663	1832	1663.63	3183	119.746	ENSRNOG00000015182	Ppp2cb	protein phosphatase 2 catalytic subunit beta [Source:RGD Symbol;Acc:3381]
ENSRNOT00000030892	456	288.463	551	119.548	ENSRNOG00000010005	Ndufb2	NADH:ubiquinone oxidoreductase subunit B2 [Source:RGD Symbol;Acc:1308130]
ENSRNOT00000019419	3253	3084.63	5873.92	119.18	ENSRNOG00000014162	Plekhb2	pleckstrin homology domain containing B2 [Source:RGD Symbol;Acc:1310954]
ENSRNOT00000093345	3549	3380.63	6436.98	119.169	ENSRNOG00000032034	Supt5h	SPT5 homolog, DSIF elongation factor subunit [Source:RGD Symbol;Acc:1563807]
ENSRNOT00000083677	2729	2560.63	4872	119.08	ENSRNOG00000058646	Zfp36l1	zinc finger protein 36, C3H type-like 1 [Source:RGD Symbol;Acc:62009]
ENSRNOT00000103788	1392	1223.63	2325.23	118.931	ENSRNOG00000001488	Psmb1	proteasome 20S subunit beta 1 [Source:RGD Symbol;Acc:621092]
ENSRNOT00000103485	2741	2572.63	4888.51	118.927	ENSRNOG00000012455	Tardbp	TAR DNA binding protein [Source:RGD Symbol;Acc:1310906]
ENSRNOT00000011484	517	348.993	663	118.899	ENSRNOG00000008569	Ndufa6	NADH:ubiquinone oxidoreductase subunit A6 [Source:RGD Symbol;Acc:1309818]
ENSRNOT00000098919	1908	1739.63	3304.01	118.868	ENSRNOG00000019622	Ackr3	atypical chemokine receptor 3 [Source:RGD Symbol;Acc:620601]
ENSRNOT00000021862	2095	1926.63	3654.18	118.706	ENSRNOG00000016064	Tkt	transketolase [Source:RGD Symbol;Acc:621036]
ENSRNOT00000020402	1933	1764.63	3341.1	118.499	ENSRNOG00000015128	Sae1	SUMO1 activating enzyme subunit 1 [Source:RGD Symbol;Acc:1306098]
ENSRNOT00000109781	7474	7305.63	13826.4	118.449	ENSRNOG00000013963	Il6st	interleukin 6 cytokine family signal transducer [Source:RGD Symbol;Acc:2903]
ENSRNOT00000033408	1930	1761.63	3333.11	118.417	ENSRNOG00000019189	Acat2	acetyl-CoA acetyltransferase 2 [Source:RGD Symbol;Acc:1359366]
ENSRNOT00000095313	5417	5248.63	9925.1	118.35	ENSRNOG00000062959	Ccnd2	cyclin D2 [Source:RGD Symbol;Acc:621083]
ENSRNOT00000109758	2105	1936.63	3661	118.313	ENSRNOG00000063678	Mcl1	MCL1 apoptosis regulator, BCL2 family member [Source:RGD Symbol;Acc:620525]
ENSRNOT00000120003	3375	3206.63	6056	118.2	ENSRNOG00000067262	Aldh18a1	aldehyde dehydrogenase 18 family, member A1 [Source:RGD Symbol;Acc:1311431]
ENSRNOT00000007367	1028	859.631	1622.19	118.106	ENSRNOG00000005387	Rbm3	RNA binding motif protein 3 [Source:RGD Symbol;Acc:620145]
ENSRNOT00000025309	2841	2672.63	5041.66	118.063	ENSRNOG00000018599	Gga2	golgi associated, gamma adaptin ear containing, ARF binding protein 2 [Source:RGD Symbol;Acc:1304800]
ENSRNOT00000090375	2957	2788.63	5259.4	118.039	ENSRNOG00000050994	Cttn	cortactin [Source:RGD Symbol;Acc:619839]
ENSRNOT00000017199	2256	2087.63	3934.79	117.964	ENSRNOG00000012258	Rras2	RAS related 2 [Source:RGD Symbol;Acc:1310793]
ENSRNOT00000026718	1912	1743.63	3282.5	117.823	ENSRNOG00000019708	Ctsf	cathepsin F [Source:RGD Symbol;Acc:1308181]
ENSRNOT00000004046	2202	2033.63	3827.7	117.8	ENSRNOG00000002989	Nmt1	N-myristoyltransferase 1 [Source:RGD Symbol;Acc:628642]
ENSRNOT00000045048	2056	1887.63	3550.57	117.723	ENSRNOG00000030776	Sytl2	synaptotagmin-like 2 [Source:RGD Symbol;Acc:1307647]
ENSRNOT00000016220	2450	2281.63	4291.44	117.717	ENSRNOG00000011798	Mapre1	microtubule-associated protein, RP/EB family, member 1 [Source:RGD Symbol;Acc:621781]
ENSRNOT00000002883	3148	2979.63	5604.02	117.711	ENSRNOG00000026504	Fam114a1	family with sequence similarity 114, member A1 [Source:RGD Symbol;Acc:1560201]
ENSRNOT00000077889	1352	1183.63	2226.09	117.708	ENSRNOG00000060349	Fam3c	FAM3 metabolism regulating signaling molecule C [Source:RGD Symbol;Acc:735193]
ENSRNOT00000027616	2491	2322.63	4365	117.621	ENSRNOG00000020298	Bag3	BAG cochaperone 3 [Source:RGD Symbol;Acc:1307794]
ENSRNOT00000101099	1867	1698.63	3191.66	117.598	ENSRNOG00000014637	Atxn10	ataxin 10 [Source:RGD Symbol;Acc:621813]
ENSRNOT00000027693	1549	1380.63	2593.57	117.571	ENSRNOG00000020385	Fads3	fatty acid desaturase 3 [Source:RGD Symbol;Acc:628876]
ENSRNOT00000095625	1602	1433.63	2692.22	117.531	ENSRNOG00000013653	Pdlim7	PDZ and LIM domain 7 [Source:RGD Symbol;Acc:628769]
ENSRNOT00000056041	5010	4841.63	9079	117.362	ENSRNOG00000007400	Srebf2	sterol regulatory element binding transcription factor 2 [Source:RGD Symbol;Acc:1307751]
ENSRNOT00000037393	988	819.704	1536.95	117.35	ENSRNOG00000023322	Ostc	oligosaccharyltransferase complex non-catalytic subunit [Source:RGD Symbol;Acc:1560708]
ENSRNOT00000119851	4478	4309.63	8071.29	117.215	ENSRNOG00000016398	Clstn1	calsyntenin 1 [Source:RGD Symbol;Acc:1306458]
ENSRNOT00000078579	2884	2715.63	5085.31	117.2	ENSRNOG00000057988	Pfkm	phosphofructokinase, muscle [Source:RGD Symbol;Acc:68419]
ENSRNOT00000020385	1635	1466.63	2745.91	117.178	ENSRNOG00000014564	Yipf5	Yip1 domain family, member 5 [Source:RGD Symbol;Acc:1359165]
ENSRNOT00000075924	1606	1437.63	2687.91	117.017	ENSRNOG00000046705	Snx3	sorting nexin 3 [Source:RGD Symbol;Acc:1595151]
ENSRNOT00000082687	3438	3269.63	6102.56	116.814	ENSRNOG00000061108	Arcn1	archain 1 [Source:RGD Symbol;Acc:1359110]
ENSRNOT00000086560	2175	2006.63	3743	116.743	ENSRNOG00000014419	Brd7	bromodomain containing 7 [Source:RGD Symbol;Acc:1309891]
ENSRNOT00000026783	1394	1225.63	2286	116.734	ENSRNOG00000019778	Cavin1	caveolae associated protein 1 [Source:RGD Symbol;Acc:1307685]
ENSRNOT00000020646	2388	2219.63	4132.55	116.525	ENSRNOG00000015295	Ctdsp1	CTD small phosphatase 1 [Source:RGD Symbol;Acc:1305629]
ENSRNOT00000015177	3177	3008.63	5600.98	116.513	ENSRNOG00000010543	Srpra	SRP receptor subunit alpha [Source:RGD Symbol;Acc:1311504]
ENSRNOT00000081023	14778	14609.6	27162	116.36	ENSRNOG00000030954	Fat1	FAT atypical cadherin 1 [Source:RGD Symbol;Acc:621254]
ENSRNOT00000005666	2092	1923.63	3575.66	116.336	ENSRNOG00000004210	Osr1	odd-skipped related transcription factor 1 [Source:RGD Symbol;Acc:1311807]
ENSRNOT00000066135	1119	950.631	1766.48	116.299	ENSRNOG00000020332	Tnnt3	troponin T3, fast skeletal type [Source:RGD Symbol;Acc:3883]
ENSRNOT00000091295	1636	1467.63	2724.72	116.194	ENSRNOG00000024144	Cdipt	CDP-diacylglycerol--inositol 3-phosphatidyltransferase [Source:RGD Symbol;Acc:620576]
ENSRNOT00000033724	2144	1975.63	3662.9	116.038	ENSRNOG00000012574	Pum3	pumilio RNA-binding family member 3 [Source:RGD Symbol;Acc:1564753]
ENSRNOT00000033148	2376	2207.63	4089.85	115.947	ENSRNOG00000012084	Xpnpep1	X-prolyl aminopeptidase 1 [Source:RGD Symbol;Acc:621274]
ENSRNOT00000035567	1033	864.631	1600.66	115.864	ENSRNOG00000027006	LOC100911361	heterogeneous nuclear ribonucleoprotein A3-like [Source:RGD Symbol;Acc:6493616]
ENSRNOT00000024648	2069	1900.63	3515	115.746	ENSRNOG00000017751	Arl6ip1	ADP-ribosylation factor like GTPase 6 interacting protein 1 [Source:RGD Symbol;Acc:735205]
ENSRNOT00000005126	3014	2845.63	5258.55	115.656	ENSRNOG00000003844	Dhx15	DEAH-box helicase 15 [Source:RGD Symbol;Acc:1308072]
ENSRNOT00000025362	2650	2481.63	4585	115.633	ENSRNOG00000018770	Pmaip1	phorbol-12-myristate-13-acetate-induced protein 1 [Source:RGD Symbol;Acc:1359266]
ENSRNOT00000015967	1271	1102.63	2037	115.622	ENSRNOG00000011535	Gcsh	glycine cleavage system protein H [Source:RGD Symbol;Acc:619946]
ENSRNOT00000101130	789	620.733	1146.66	115.614	ENSRNOG00000003520	Prdx2	peroxiredoxin 2 [Source:RGD Symbol;Acc:3838]
ENSRNOT00000110085	3350	3181.63	5874.76	115.563	ENSRNOG00000012660	Postn	periostin [Source:RGD Symbol;Acc:1305285]
ENSRNOT00000114174	2852	2683.63	4955	115.558	ENSRNOG00000063197	Atp6v1g1	ATPase H+ transporting V1 subunit G1 [Source:RGD Symbol;Acc:1310088]
ENSRNOT00000013841	753	584.737	1079	115.489	ENSRNOG00000010420	Sem1	SEM1 26S proteasome subunit [Source:RGD Symbol;Acc:1590628]
ENSRNOT00000009225	1053	884.631	1631	115.391	ENSRNOG00000007051	Rraga	Ras-related GTP binding A [Source:RGD Symbol;Acc:619804]
ENSRNOT00000021803	2500	2331.63	4296.99	115.341	ENSRNOG00000016269	Rpl7l1	ribosomal protein L7-like 1 [Source:RGD Symbol;Acc:1308469]
ENSRNOT00000011183	868	699.72	1288.38	115.239	ENSRNOG00000008329	Ndufb11	NADH:ubiquinone oxidoreductase subunit B11 [Source:RGD Symbol;Acc:1563698]
ENSRNOT00000008730	1640	1471.63	2707.4	115.142	ENSRNOG00000006467	Eif2b2	eukaryotic translation initiation factor 2B subunit beta [Source:RGD Symbol;Acc:620820]
ENSRNOT00000028100	3749	3580.63	6585	115.1	ENSRNOG00000020683	Hnrnpul1	heterogeneous nuclear ribonucleoprotein U-like 1 [Source:RGD Symbol;Acc:1307456]
ENSRNOT00000019497	2350	2181.63	4009.99	115.038	ENSRNOG00000014399	Aamp	angio-associated, migratory cell protein [Source:RGD Symbol;Acc:1306281]
ENSRNOT00000045301	707	538.744	989.899	114.998	ENSRNOG00000031859	RGD1562402	similar to 60S ribosomal protein L27a [Source:RGD Symbol;Acc:1562402]
ENSRNOT00000026921	1266	1097.63	2015.31	114.912	ENSRNOG00000019798	Stub1	STIP1 homology and U-box containing protein 1 [Source:RGD Symbol;Acc:1306167]
ENSRNOT00000110021	2174	2005.63	3674.8	114.673	ENSRNOG00000051487	Kremen1	kringle containing transmembrane protein 1 [Source:RGD Symbol;Acc:620789]
ENSRNOT00000102734	1859	1690.63	3095.12	114.58	ENSRNOG00000069875	LOC100361457	actin, gamma 1 propeptide-like [Source:RGD Symbol;Acc:2320108]
ENSRNOT00000082442	2171	2002.63	3661.92	114.443	ENSRNOG00000013971	Psat1	phosphoserine aminotransferase 1 [Source:RGD Symbol;Acc:735170]
ENSRNOT00000019735	1112	943.631	1724.37	114.369	ENSRNOG00000014485	Pdcd6	programmed cell death 6 [Source:RGD Symbol;Acc:1311239]
ENSRNOT00000008940	4741	4572.63	8355	114.356	ENSRNOG00000006327	Rcc2	regulator of chromosome condensation 2 [Source:RGD Symbol;Acc:1309986]
ENSRNOT00000100754	1877	1708.63	3121.84	114.352	ENSRNOG00000070897	Rab1b	RAB1B, member RAS oncogene family [Source:RGD Symbol;Acc:1642882]
ENSRNOT00000004803	3869	3700.63	6746	114.091	ENSRNOG00000003616	Grem2	gremlin 2, DAN family BMP antagonist [Source:RGD Symbol;Acc:1560008]
ENSRNOT00000074415	1418	1249.63	2274.09	113.896	ENSRNOG00000050044	Ptp4a2	protein tyrosine phosphatase 4A2 [Source:RGD Symbol;Acc:619786]
ENSRNOT00000109345	5963	5794.63	10541.7	113.858	ENSRNOG00000000567	Unc5b	unc-5 netrin receptor B [Source:RGD Symbol;Acc:621756]
ENSRNOT00000009866	776	607.733	1105.24	113.821	ENSRNOG00000007512	Srp14	signal recognition particle 14 [Source:RGD Symbol;Acc:1308506]
ENSRNOT00000066764	4394	4225.63	7669	113.587	ENSRNOG00000010971	Snx18	sorting nexin 18 [Source:RGD Symbol;Acc:1310367]
ENSRNOT00000107709	2188	2019.63	3664.62	113.563	ENSRNOG00000000923	Cct6a	chaperonin containing TCP1 subunit 6A [Source:RGD Symbol;Acc:1304763]
ENSRNOT00000088385	5193	5024.63	9112.97	113.511	ENSRNOG00000060381	Col15a1	collagen type XV alpha 1 chain [Source:RGD Symbol;Acc:1310820]
ENSRNOT00000001227	2252	2083.63	3777.45	113.464	ENSRNOG00000000923	Cct6a	chaperonin containing TCP1 subunit 6A [Source:RGD Symbol;Acc:1304763]
ENSRNOT00000105244	5920	5751.63	10420.7	113.393	ENSRNOG00000007088	Xpot	exportin for tRNA [Source:RGD Symbol;Acc:1305562]
ENSRNOT00000113326	4146	3977.63	7206.09	113.385	ENSRNOG00000005276	Csnk2a1	casein kinase 2 alpha 1 [Source:RGD Symbol;Acc:621663]
ENSRNOT00000026184	2072	1903.63	3448.16	113.367	ENSRNOG00000019264	Ltbr	lymphotoxin beta receptor [Source:RGD Symbol;Acc:1309448]
ENSRNOT00000019040	2445	2276.63	4122.13	113.321	ENSRNOG00000014165	Ssr1	signal sequence receptor subunit 1 [Source:RGD Symbol;Acc:1310961]
ENSRNOT00000085784	3482	3313.63	5994	113.212	ENSRNOG00000024470	Lman1	lectin, mannose-binding, 1 [Source:RGD Symbol;Acc:71020]
ENSRNOT00000017555	1530	1361.63	2461.16	113.126	ENSRNOG00000013023	Nop53	NOP53 ribosome biogenesis factor [Source:RGD Symbol;Acc:1303085]
ENSRNOT00000028675	3968	3799.63	6852	112.864	ENSRNOG00000026951	Susd5	sushi domain containing 5 [Source:RGD Symbol;Acc:1561132]
ENSRNOT00000086608	760	591.736	1067.03	112.857	ENSRNOG00000052730	Psmb3	proteasome 20S subunit beta 3 [Source:RGD Symbol;Acc:61875]
ENSRNOT00000115750	798	629.732	1134	112.704	ENSRNOG00000067892	LOC100912041	uncharacterized LOC100912041 [Source:RGD Symbol;Acc:6489539]
ENSRNOT00000020304	3318	3149.63	5670.47	112.678	ENSRNOG00000026243	Ap2a1	adaptor related protein complex 2 subunit alpha 1 [Source:RGD Symbol;Acc:1306254]
ENSRNOT00000009563	2973	2804.63	5048	112.648	ENSRNOG00000007152	Bhlhe40	basic helix-loop-helix family, member e40 [Source:RGD Symbol;Acc:68439]
ENSRNOT00000028143	2261	2092.63	3765.58	112.621	ENSRNOG00000020723	Pten	phosphatase and tensin homolog [Source:RGD Symbol;Acc:61995]
ENSRNOT00000009564	1908	1739.63	3123.56	112.376	ENSRNOG00000007128	Nop56	NOP56 ribonucleoprotein [Source:RGD Symbol;Acc:1308892]
ENSRNOT00000105204	4360	4191.63	7525.01	112.358	ENSRNOG00000002579	Parm1	prostate androgen-regulated mucin-like protein 1 [Source:RGD Symbol;Acc:708342]
ENSRNOT00000110207	1150	981.631	1762	112.341	ENSRNOG00000068226	ENSRNOG00000068226	None
ENSRNOT00000035362	2113	1944.63	3489.27	112.3	ENSRNOG00000026742	Ypel5	yippee-like 5 [Source:RGD Symbol;Acc:1309657]
ENSRNOT00000014033	10042	9873.63	17716.3	112.299	ENSRNOG00000010588	Tns2	tensin 2 [Source:RGD Symbol;Acc:1310917]
ENSRNOT00000030221	468	300.328	538.785	112.279	ENSRNOG00000023086	LOC100360828	cAMP-regulated phosphoprotein 19-like [Source:RGD Symbol;Acc:2321330]
ENSRNOT00000025294	3106	2937.63	5268	112.235	ENSRNOG00000018567	Slc20a1	solute carrier family 20 member 1 [Source:RGD Symbol;Acc:621079]
ENSRNOT00000023796	2032	1863.63	3342	112.235	ENSRNOG00000017631	Cyp20a1	cytochrome P450, family 20, subfamily a, polypeptide 1 [Source:RGD Symbol;Acc:735221]
ENSRNOT00000015869	1746	1577.63	2825.8	112.103	ENSRNOG00000011489	R3hdm4	R3H domain containing 4 [Source:RGD Symbol;Acc:1307067]
ENSRNOT00000038138	1406	1237.63	2215	112.012	ENSRNOG00000020527	Drap1	Dr1 associated protein 1 [Source:RGD Symbol;Acc:1308477]
ENSRNOT00000016846	3714	3545.63	6345.15	112.003	ENSRNOG00000012559	Man1b1	mannosidase, alpha, class 1B, member 1 [Source:RGD Symbol;Acc:1563595]
ENSRNOT00000080860	4051	3882.63	6947.41	111.989	ENSRNOG00000019143	Galnt2	polypeptide N-acetylgalactosaminyltransferase 2 [Source:RGD Symbol;Acc:1310692]
ENSRNOT00000012161	2732	2563.63	4584.48	111.922	ENSRNOG00000008944	Ext2	exostosin glycosyltransferase 2 [Source:RGD Symbol;Acc:1307707]
ENSRNOT00000101351	4722	4553.63	8142.17	111.908	ENSRNOG00000060723	Copb2	COPI coat complex subunit beta 2 [Source:RGD Symbol;Acc:628746]
ENSRNOT00000085767	1407	1238.63	2214	111.871	ENSRNOG00000009811	Cnih1	cornichon family AMPA receptor auxiliary protein 1 [Source:RGD Symbol;Acc:1312030]
ENSRNOT00000009840	1854	1685.63	3012	111.834	ENSRNOG00000007319	Trib3	tribbles pseudokinase 3 [Source:RGD Symbol;Acc:708432]
ENSRNOT00000012854	2060	1891.63	3377.99	111.764	ENSRNOG00000009568	Hdac1	histone deacetylase 1 [Source:RGD Symbol;Acc:1309799]
ENSRNOT00000104611	1837	1668.63	2970.81	111.428	ENSRNOG00000011559	Cnn3	calponin 3 [Source:RGD Symbol;Acc:71044]
ENSRNOT00000084846	1374	1205.63	2143	111.247	ENSRNOG00000059572	Tsen34	tRNA splicing endonuclease subunit 34 [Source:RGD Symbol;Acc:1359564]
ENSRNOT00000018185	4566	4397.63	7816.65	111.245	ENSRNOG00000051170	Ddx17	DEAD-box helicase 17 [Source:RGD Symbol;Acc:1304945]
ENSRNOT00000074457	3555	3386.63	6018.11	111.217	ENSRNOG00000047179	Aplp2	amyloid beta precursor like protein 2 [Source:RGD Symbol;Acc:2128]
ENSRNOT00000085131	2592	2423.63	4300.03	111.041	ENSRNOG00000059659	Zfand3	zinc finger AN1-type containing 3 [Source:RGD Symbol;Acc:1307113]
ENSRNOT00000110571	4050	3881.63	6882.66	110.974	ENSRNOG00000010474	Hmces	5-hydroxymethylcytosine binding, ES cell specific [Source:RGD Symbol;Acc:1559800]
ENSRNOT00000010939	4169	4000.63	7083	110.807	ENSRNOG00000008170	Jph2	junctophilin 2 [Source:RGD Symbol;Acc:1305196]
ENSRNOT00000086633	2962	2793.63	4940	110.672	ENSRNOG00000059947	Sdc1	syndecan 1 [Source:RGD Symbol;Acc:3648]
ENSRNOT00000072494	479	311.218	550	110.606	ENSRNOG00000049931	LOC288913	similar to LEYDIG CELL TUMOR 10 KD PROTEIN [Source:RGD Symbol;Acc:735128]
ENSRNOT00000104288	2807	2638.63	4660.54	110.545	ENSRNOG00000011849	Ndufs1	NADH:ubiquinone oxidoreductase core subunit S1 [Source:RGD Symbol;Acc:1359670]
ENSRNOT00000031331	6452	6283.63	11096	110.519	ENSRNOG00000012094	Ltbp2	latent transforming growth factor beta binding protein 2 [Source:RGD Symbol;Acc:68380]
ENSRNOT00000110496	6063	5894.63	10391.1	110.328	ENSRNOG00000014182	Tns1	tensin 1 [Source:RGD Symbol;Acc:68427]
ENSRNOT00000010433	3080	2911.63	5124.96	110.163	ENSRNOG00000007763	Plod1	procollagen-lysine, 2-oxoglutarate 5-dioxygenase 1 [Source:RGD Symbol;Acc:621382]
ENSRNOT00000014384	3745	3576.63	6291.84	110.099	ENSRNOG00000010768	Kpna4	karyopherin subunit alpha 4 [Source:RGD Symbol;Acc:1311483]
ENSRNOT00000095920	2906	2737.63	4812.62	110.024	ENSRNOG00000010466	Chpf2	chondroitin polymerizing factor 2 [Source:RGD Symbol;Acc:1306404]
ENSRNOT00000105821	2133	1964.63	3451.92	109.966	ENSRNOG00000013141	Eno2	enolase 2 [Source:RGD Symbol;Acc:2554]
ENSRNOT00000071823	1222	1053.63	1849.84	109.882	ENSRNOG00000036687	Alyref	Aly/REF export factor [Source:RGD Symbol;Acc:1594679]
ENSRNOT00000116955	234	85.974	150.936	109.877	ENSRNOG00000065739	LOC100360645	ubiquitin B-like [Source:RGD Symbol;Acc:2321712]
ENSRNOT00000119431	3053	2884.63	5063.47	109.86	ENSRNOG00000053450	Myadm	myeloid-associated differentiation marker [Source:RGD Symbol;Acc:727835]
ENSRNOT00000108721	2092	1923.63	3370.9	109.674	ENSRNOG00000009856	Sypl1	synaptophysin-like 1 [Source:RGD Symbol;Acc:1359569]
ENSRNOT00000101445	2687	2518.63	4411.09	109.613	ENSRNOG00000046955	Cbx6	chromobox 6 [Source:RGD Symbol;Acc:1307314]
ENSRNOT00000042614	457	289.452	506.724	109.566	ENSRNOG00000031127	Snrpel1	small nuclear ribonucleoprotein polypeptide E like1 [Source:RGD Symbol;Acc:1592561]
ENSRNOT00000033627	4175	4006.63	7013.98	109.563	ENSRNOG00000026842	Nnt	nicotinamide nucleotide transhydrogenase [Source:RGD Symbol;Acc:1587346]
ENSRNOT00000032089	3236	3067.63	5367.47	109.508	ENSRNOG00000021314	Fdft1	farnesyl diphosphate farnesyl transferase 1 [Source:RGD Symbol;Acc:61834]
ENSRNOT00000002996	1401	1232.63	2156.47	109.494	ENSRNOG00000002205	Ociad1	OCIA domain containing 1 [Source:RGD Symbol;Acc:1359549]
ENSRNOT00000116705	3923	3754.63	6567.65	109.477	ENSRNOG00000010107	Palldl1	palladin-like 1 [Source:RGD Symbol;Acc:1359390]
ENSRNOT00000018336	2850	2681.63	4686.6	109.38	ENSRNOG00000013331	Sdha	succinate dehydrogenase complex flavoprotein subunit A [Source:RGD Symbol;Acc:621557]
ENSRNOT00000029177	2139	1970.63	3441.04	109.286	ENSRNOG00000021492	Rbbp4	RB binding protein 4, chromatin remodeling factor [Source:RGD Symbol;Acc:1593768]
ENSRNOT00000098735	985	816.705	1423.33	109.074	ENSRNOG00000067358	Gng10	G protein subunit gamma 10 [Source:RGD Symbol;Acc:621514]
ENSRNOT00000041277	2474	2305.63	4014.35	108.97	ENSRNOG00000010448	Ptbp1	polypyrimidine tract binding protein 1 [Source:RGD Symbol;Acc:62047]
ENSRNOT00000026710	3113	2944.63	5126	108.95	ENSRNOG00000019465	Gnai3	G protein subunit alpha i3 [Source:RGD Symbol;Acc:2714]
ENSRNOT00000016543	3683	3514.63	6117	108.928	ENSRNOG00000012181	Lpl	lipoprotein lipase [Source:RGD Symbol;Acc:3017]
ENSRNOT00000000886	3393	3224.63	5596.29	108.618	ENSRNOG00000000697	Coro1c	coronin 1C [Source:RGD Symbol;Acc:1564490]
ENSRNOT00000016520	1679	1510.63	2619.2	108.515	ENSRNOG00000011952	Samm50	SAMM50 sorting and assembly machinery component [Source:RGD Symbol;Acc:1303219]
ENSRNOT00000042925	3666	3497.63	6062	108.473	ENSRNOG00000001465	Ids	iduronate 2-sulfatase [Source:RGD Symbol;Acc:1560491]
ENSRNOT00000047674	6242	6073.63	10524.8	108.454	ENSRNOG00000033090	Ltbp1	latent transforming growth factor beta binding protein 1 [Source:RGD Symbol;Acc:68379]
ENSRNOT00000046490	1796	1627.63	2817.06	108.323	ENSRNOG00000010756	Tp53	tumor protein p53 [Source:RGD Symbol;Acc:3889]
ENSRNOT00000030931	938	769.712	1332.16	108.32	ENSRNOG00000043328	Chmp2a	charged multivesicular body protein 2A [Source:RGD Symbol;Acc:1305050]
ENSRNOT00000111432	1216	1047.63	1812.7	108.292	ENSRNOG00000064545	Rpl37	ribosomal protein L37 [Source:RGD Symbol;Acc:41394010]
ENSRNOT00000099937	216	72.648	125.678	108.272	ENSRNOG00000065235	ENSRNOG00000065235	None
ENSRNOT00000027494	2086	1917.63	3317.18	108.264	ENSRNOG00000020235	Hnrnpl	heterogeneous nuclear ribonucleoprotein L [Source:RGD Symbol;Acc:71059]
ENSRNOT00000064802	1118	949.631	1639.62	108.061	ENSRNOG00000019223	Atp5f1c	ATP synthase F1 subunit gamma [Source:RGD Symbol;Acc:620011]
ENSRNOT00000006582	5478	5309.63	9165.43	108.036	ENSRNOG00000032391	Esyt2	extended synaptotagmin 2 [Source:RGD Symbol;Acc:1565705]
ENSRNOT00000110041	813	644.732	1112.87	108.031	ENSRNOG00000011893	Rps3a	ribosomal protein S3a [Source:RGD Symbol;Acc:62078]
ENSRNOT00000048252	2061	1892.63	3266.6	108.022	ENSRNOG00000031173	Snd1	staphylococcal nuclease and tudor domain containing 1 [Source:RGD Symbol;Acc:631340]
ENSRNOT00000101499	1078	909.631	1569.83	108.011	ENSRNOG00000016603	Rtn2	reticulon 2 [Source:RGD Symbol;Acc:1303245]
ENSRNOT00000055970	6466	6297.63	10843	107.759	ENSRNOG00000018309	Chd4	chromodomain helicase DNA binding protein 4 [Source:RGD Symbol;Acc:620064]
ENSRNOT00000106800	5506	5337.63	9172.15	107.548	ENSRNOG00000018823	Nisch	nischarin [Source:RGD Symbol;Acc:1306950]
ENSRNOT00000092663	1205	1036.63	1780.68	107.509	ENSRNOG00000000520	Srsf3	serine and arginine rich splicing factor 3 [Source:RGD Symbol;Acc:1309233]
ENSRNOT00000110570	932	763.712	1311.68	107.493	ENSRNOG00000021638	Pycr3	pyrroline-5-carboxylate reductase 3 [Source:RGD Symbol;Acc:1309115]
ENSRNOT00000094232	1875	1706.63	2930.12	107.455	ENSRNOG00000058412	Morf4l1	mortality factor 4 like 1 [Source:RGD Symbol;Acc:1307938]
ENSRNOT00000028484	1138	969.631	1664	107.406	ENSRNOG00000020979	Psmb4	proteasome 20S subunit beta 4 [Source:RGD Symbol;Acc:61877]
ENSRNOT00000109934	1652	1483.63	2545.93	107.399	ENSRNOG00000015335	Rpl13	ribosomal protein L13 [Source:RGD Symbol;Acc:621179]
ENSRNOT00000010701	2614	2445.63	4190	107.227	ENSRNOG00000007584	Ehd4	EH-domain containing 4 [Source:RGD Symbol;Acc:628883]
ENSRNOT00000102247	1875	1706.63	2922.89	107.19	ENSRNOG00000009592	Cyb5r3	cytochrome b5 reductase 3 [Source:RGD Symbol;Acc:2502]
ENSRNOT00000016965	894	725.717	1242.9	107.189	ENSRNOG00000042503	Ndufv2	NADH:ubiquinone oxidoreductase core subunit V2 [Source:RGD Symbol;Acc:621733]
ENSRNOT00000099116	4107	3938.63	6745.47	107.188	ENSRNOG00000010048	C4h2orf81	similar to human chromosome 2 open reading frame 81 [Source:RGD Symbol;Acc:1566019]
ENSRNOT00000012363	3041	2872.63	4917.57	107.14	ENSRNOG00000009094	Nudt4	nudix hydrolase 4 [Source:RGD Symbol;Acc:621355]
ENSRNOT00000105646	487	319.159	546.29	107.127	ENSRNOG00000016704	Pcyox1	prenylcysteine oxidase 1 [Source:RGD Symbol;Acc:628652]
ENSRNOT00000021817	2013	1844.63	3154	107.012	ENSRNOG00000015780	Rcn2	reticulocalbin 2 [Source:RGD Symbol;Acc:3548]
ENSRNOT00000075423	1884	1715.63	2933.03	106.997	ENSRNOG00000046227	Tprg1l	tumor protein p63 regulated 1-like [Source:RGD Symbol;Acc:1590079]
ENSRNOT00000108333	2943	2774.63	4738.86	106.893	ENSRNOG00000010474	Hmces	5-hydroxymethylcytosine binding, ES cell specific [Source:RGD Symbol;Acc:1559800]
ENSRNOT00000072411	5261	5092.63	8678.97	106.661	ENSRNOG00000009037	Sulf1	sulfatase 1 [Source:RGD Symbol;Acc:708554]
ENSRNOT00000025559	2129	1960.63	3339.89	106.614	ENSRNOG00000018796	Herpud1	homocysteine inducible ER protein with ubiquitin like domain 1 [Source:RGD Symbol;Acc:620818]
ENSRNOT00000076888	3854	3685.63	6272	106.506	ENSRNOG00000049537	Kiaa0040	KIAA0040 ortholog [Source:RGD Symbol;Acc:2311260]
ENSRNOT00000012533	3315	3146.63	5350	106.411	ENSRNOG00000009006	Ccdc47	coiled-coil domain containing 47 [Source:RGD Symbol;Acc:1308813]
ENSRNOT00000016987	1230	1061.63	1803.64	106.33	ENSRNOG00000024239	Fam89b	family with sequence similarity 89, member B [Source:RGD Symbol;Acc:1311544]
ENSRNOT00000084766	2678	2509.63	4263	106.313	ENSRNOG00000051548	Lmod1	leiomodin 1 [Source:RGD Symbol;Acc:1307236]
ENSRNOT00000021286	2045	1876.63	3186.34	106.266	ENSRNOG00000015753	Epn1	Epsin 1 [Source:RGD Symbol;Acc:619772]
ENSRNOT00000076604	4301	4132.63	7009.85	106.16	ENSRNOG00000025791	Dync1li2	dynein, cytoplasmic 1 light intermediate chain 2 [Source:RGD Symbol;Acc:621130]
ENSRNOT00000026730	3792	3623.63	6144.21	106.121	ENSRNOG00000019651	Slc12a4	solute carrier family 12 member 4 [Source:RGD Symbol;Acc:3687]
ENSRNOT00000010593	957	788.709	1337.1	106.103	ENSRNOG00000007967	Sdhb	succinate dehydrogenase complex iron sulfur subunit B [Source:RGD Symbol;Acc:1308598]
ENSRNOT00000089199	4297	4128.63	6996.74	106.064	ENSRNOG00000051620	Tspan9	tetraspanin 9 [Source:RGD Symbol;Acc:1304740]
ENSRNOT00000011105	4100	3931.63	6657	105.971	ENSRNOG00000007418	Ipo9	importin 9 [Source:RGD Symbol;Acc:1310537]
ENSRNOT00000046323	5356	5187.63	8765.75	105.755	ENSRNOG00000030124	Ptpn11	protein tyrosine phosphatase, non-receptor type 11 [Source:RGD Symbol;Acc:3447]
ENSRNOT00000013979	1012	843.631	1425.13	105.726	ENSRNOG00000010461	Gpx8	glutathione peroxidase 8 [Source:RGD Symbol;Acc:1307506]
ENSRNOT00000017245	2052	1883.63	3181.94	105.725	ENSRNOG00000012808	Tmem259	transmembrane protein 259 [Source:RGD Symbol;Acc:1311136]
ENSRNOT00000044841	3338	3169.63	5349.71	105.634	ENSRNOG00000001424	Cux1	cut-like homeobox 1 [Source:RGD Symbol;Acc:620618]
ENSRNOT00000118190	2328	2159.63	3644.38	105.615	ENSRNOG00000008320	Lypla1	lysophospholipase 1 [Source:RGD Symbol;Acc:3025]
ENSRNOT00000103907	4571	4402.63	7427.8	105.591	ENSRNOG00000008830	Nfe2l1	NFE2 like bZIP transcription factor 1 [Source:RGD Symbol;Acc:1311972]
ENSRNOT00000010079	2454	2285.63	3856	105.587	ENSRNOG00000007546	Asns	asparagine synthetase (glutamine-hydrolyzing) [Source:RGD Symbol;Acc:2162]
ENSRNOT00000001654	3345	3176.63	5359	105.584	ENSRNOG00000001235	Gna12	G protein subunit alpha 12 [Source:RGD Symbol;Acc:71018]
ENSRNOT00000097967	3455	3286.63	5543	105.554	ENSRNOG00000067167	Tmem263	transmembrane protein 263 [Source:RGD Symbol;Acc:1563325]
ENSRNOT00000046399	3782	3613.63	6092.98	105.528	ENSRNOG00000015177	Sun2	Sad1 and UNC84 domain containing 2 [Source:RGD Symbol;Acc:1563141]
ENSRNOT00000113387	3814	3645.63	6136.19	105.343	ENSRNOG00000008934	Tmem65	transmembrane protein 65 [Source:RGD Symbol;Acc:1563224]
ENSRNOT00000024772	2956	2787.63	4689.45	105.285	ENSRNOG00000018164	Spcs2	signal peptidase complex subunit 2 [Source:RGD Symbol;Acc:1311253]
ENSRNOT00000065195	1577	1408.63	2368.96	105.255	ENSRNOG00000017481	Sucla2	succinate-CoA ligase ADP-forming subunit beta [Source:RGD Symbol;Acc:1309397]
ENSRNOT00000004917	1624	1455.63	2444	105.082	ENSRNOG00000003653	Fh	fumarate hydratase [Source:RGD Symbol;Acc:2614]
ENSRNOT00000018005	916	747.715	1255	105.048	ENSRNOG00000013386	Psmb5	proteasome 20S subunit beta 5 [Source:RGD Symbol;Acc:61879]
ENSRNOT00000118913	1201	1032.63	1732.77	105.021	ENSRNOG00000020495	Eif3k	eukaryotic translation initiation factor 3, subunit K [Source:RGD Symbol;Acc:1309221]
ENSRNOT00000013053	3984	3815.63	6398	104.944	ENSRNOG00000009381	Mapk6	mitogen-activated protein kinase 6 [Source:RGD Symbol;Acc:62087]
ENSRNOT00000111975	2875	2706.63	4538.32	104.941	ENSRNOG00000010668	Anxa6	annexin A6 [Source:RGD Symbol;Acc:621172]
ENSRNOT00000017915	3830	3661.63	6135	104.863	ENSRNOG00000013340	Twsg1	twisted gastrulation BMP signaling modulator 1 [Source:RGD Symbol;Acc:1311215]
ENSRNOT00000029712	633	464.782	777.261	104.664	ENSRNOG00000024539	Ndufb6	NADH:ubiquinone oxidoreductase subunit B6 [Source:RGD Symbol;Acc:1311354]
ENSRNOT00000012826	1693	1524.63	2548	104.596	ENSRNOG00000009243	Oaf	out at first homolog [Source:RGD Symbol;Acc:1305890]
ENSRNOT00000015931	2783	2614.63	4363.07	104.439	ENSRNOG00000011891	Atp6v1b2	ATPase H+ transporting V1 subunit B2 [Source:RGD Symbol;Acc:620284]
ENSRNOT00000110859	684	515.758	860.55	104.426	ENSRNOG00000021125	Prdx5	peroxiredoxin 5 [Source:RGD Symbol;Acc:71007]
ENSRNOT00000096060	1529	1360.63	2269.25	104.381	ENSRNOG00000017469	Anxa1	annexin A1 [Source:RGD Symbol;Acc:2118]
ENSRNOT00000019656	2904	2735.63	4559.5	104.313	ENSRNOG00000014647	Cbfb	core-binding factor subunit beta [Source:RGD Symbol;Acc:620493]
ENSRNOT00000038807	1870	1701.63	2835.8	104.302	ENSRNOG00000028017	Tmem109	transmembrane protein 109 [Source:RGD Symbol;Acc:1359538]
ENSRNOT00000100067	1439	1270.63	2114.91	104.172	ENSRNOG00000055860	Arl8b	ADP-ribosylation factor like GTPase 8B [Source:RGD Symbol;Acc:1562830]
ENSRNOT00000009989	3783	3614.63	6010.01	104.062	ENSRNOG00000006870	Mtdh	metadherin [Source:RGD Symbol;Acc:620992]
ENSRNOT00000049848	1755	1586.63	2638	104.059	ENSRNOG00000007249	Cdkn1b	cyclin-dependent kinase inhibitor 1B [Source:RGD Symbol;Acc:69062]
ENSRNOT00000120247	1501	1332.63	2212.46	103.907	ENSRNOG00000005890	Serbp1	Serpine1 mRNA binding protein 1 [Source:RGD Symbol;Acc:619907]
ENSRNOT00000004147	6035	5866.63	9738.75	103.895	ENSRNOG00000046276	Myh3	myosin heavy chain 3 [Source:RGD Symbol;Acc:3138]
ENSRNOT00000029202	4915	4746.63	7873.36	103.814	ENSRNOG00000024632	Atf6	activating transcription factor 6 [Source:RGD Symbol;Acc:1305471]
ENSRNOT00000084202	2470	2301.63	3816.18	103.77	ENSRNOG00000058461	Sfpq	splicing factor proline and glutamine rich [Source:RGD Symbol;Acc:727923]
ENSRNOT00000019107	1233	1064.63	1764.53	103.731	ENSRNOG00000014201	Manf	mesencephalic astrocyte-derived neurotrophic factor [Source:RGD Symbol;Acc:1307252]
ENSRNOT00000010252	2370	2201.63	3646	103.646	ENSRNOG00000007739	Rars1	arginyl-tRNA synthetase 1 [Source:RGD Symbol;Acc:1309215]
ENSRNOT00000111303	581	412.823	683.465	103.617	ENSRNOG00000020542	Krtcap2	keratinocyte associated protein 2 [Source:RGD Symbol;Acc:1308413]
ENSRNOT00000083743	2737	2568.63	4246.52	103.469	ENSRNOG00000008944	Ext2	exostosin glycosyltransferase 2 [Source:RGD Symbol;Acc:1307707]
ENSRNOT00000056015	2927	2758.63	4559.34	103.44	ENSRNOG00000013538	Capza1	capping actin protein of muscle Z-line subunit alpha 1 [Source:RGD Symbol;Acc:1587438]
ENSRNOT00000004551	2146	1977.63	3266.46	103.374	ENSRNOG00000003392	Grsf1	G-rich RNA sequence binding factor 1 [Source:RGD Symbol;Acc:1310858]
ENSRNOT00000015102	2465	2296.63	3793	103.365	ENSRNOG00000010277	Idh3a	isocitrate dehydrogenase (NAD(+)) 3 catalytic subunit alpha [Source:RGD Symbol;Acc:70889]
ENSRNOT00000058434	4130	3961.63	6530	103.162	ENSRNOG00000030418	Tmem47	transmembrane protein 47 [Source:RGD Symbol;Acc:1564799]
ENSRNOT00000097675	615	446.79	736.31	103.143	ENSRNOG00000018326	Pgls	6-phosphogluconolactonase [Source:RGD Symbol;Acc:1307001]
ENSRNOT00000002906	1405	1236.63	2036.95	103.091	ENSRNOG00000002094	Atg3	autophagy related 3 [Source:RGD Symbol;Acc:708464]
ENSRNOT00000098224	2341	2172.63	3575.05	102.986	ENSRNOG00000003625	Ubxn4	UBX domain protein 4 [Source:RGD Symbol;Acc:1307451]
ENSRNOT00000081245	1867	1698.63	2794.17	102.952	ENSRNOG00000008079	Ugp2	UDP-glucose pyrophosphorylase 2 [Source:RGD Symbol;Acc:1310210]
ENSRNOT00000085332	3803	3634.63	5976.82	102.918	ENSRNOG00000017297	Cab39	calcium binding protein 39 [Source:RGD Symbol;Acc:1306390]
ENSRNOT00000090886	3731	3562.63	5856.96	102.892	ENSRNOG00000013742	Large1	LARGE xylosyl- and glucuronyltransferase 1 [Source:RGD Symbol;Acc:1308895]
ENSRNOT00000114488	2400	2231.63	3668.01	102.87	ENSRNOG00000060793	Eif2s3	eukaryotic translation initiation factor 2 subunit gamma [Source:RGD Symbol;Acc:1561279]
ENSRNOT00000071827	2391	2222.63	3653	102.864	ENSRNOG00000049784	Tsnax	translin-associated factor X [Source:RGD Symbol;Acc:621574]
ENSRNOT00000013914	3687	3518.63	5780.42	102.817	ENSRNOG00000009689	Api5	apoptosis inhibitor 5 [Source:RGD Symbol;Acc:1309772]
ENSRNOT00000010602	1523	1354.63	2223.34	102.722	ENSRNOG00000007842	Aup1	AUP1, lipid droplet regulating VLDL assembly factor [Source:RGD Symbol;Acc:1591777]
ENSRNOT00000075852	3265	3096.63	5077.8	102.628	ENSRNOG00000014445	Hp1bp3	heterochromatin protein 1, binding protein 3 [Source:RGD Symbol;Acc:735099]
ENSRNOT00000114214	2774	2605.63	4270.32	102.572	ENSRNOG00000000991	Arpc1b	actin related protein 2/3 complex, subunit 1B [Source:RGD Symbol;Acc:2155]
ENSRNOT00000021868	1823	1654.63	2711	102.544	ENSRNOG00000016315	Cnpy3	canopy FGF signaling regulator 3 [Source:RGD Symbol;Acc:1597709]
ENSRNOT00000082121	1306	1137.63	1863.88	102.541	ENSRNOG00000019302	Stx4	syntaxin 4 [Source:RGD Symbol;Acc:621019]
ENSRNOT00000037809	4192	4023.63	6582	102.381	ENSRNOG00000024886	Ext1	exostosin glycosyltransferase 1 [Source:RGD Symbol;Acc:1587375]
ENSRNOT00000009839	3992	3823.63	6254.08	102.369	ENSRNOG00000006803	Dnajc10	DnaJ heat shock protein family (Hsp40) member C10 [Source:RGD Symbol;Acc:1307813]
ENSRNOT00000025281	1589	1420.63	2319	102.164	ENSRNOG00000018556	Tomm40	translocase of outer mitochondrial membrane 40 [Source:RGD Symbol;Acc:1303022]
ENSRNOT00000033726	2773	2604.63	4245.11	102.006	ENSRNOG00000023520	Cs	citrate synthase [Source:RGD Symbol;Acc:620330]
ENSRNOT00000019126	4954	4785.63	7796.98	101.969	ENSRNOG00000013516	Sf3b1	splicing factor 3b, subunit 1 [Source:RGD Symbol;Acc:620148]
ENSRNOT00000006369	4055	3886.63	6331	101.948	ENSRNOG00000004657	Sec23a	Sec23 homolog A, COPII coat complex component [Source:RGD Symbol;Acc:1309103]
ENSRNOT00000035650	3869	3700.63	6027.95	101.947	ENSRNOG00000019724	Ganab	glucosidase II alpha subunit [Source:RGD Symbol;Acc:1309775]
ENSRNOT00000039291	1943	1774.63	2889	101.887	ENSRNOG00000028105	Hars1	histidyl-tRNA synthetase 1 [Source:RGD Symbol;Acc:1310695]
ENSRNOT00000095062	1646	1477.63	2404.03	101.825	ENSRNOG00000013653	Pdlim7	PDZ and LIM domain 7 [Source:RGD Symbol;Acc:628769]
ENSRNOT00000068184	4411	4242.63	6900.24	101.791	ENSRNOG00000043099	Ddx21	DExD-box helicase 21 [Source:RGD Symbol;Acc:1307306]
ENSRNOT00000041493	4744	4575.63	7440	101.766	ENSRNOG00000031364	Kif1c	kinesin family member 1C [Source:RGD Symbol;Acc:70928]
ENSRNOT00000013933	2328	2159.63	3509.41	101.703	ENSRNOG00000010176	Map2k1	mitogen activated protein kinase kinase 1 [Source:RGD Symbol;Acc:70495]
ENSRNOT00000020020	1037	868.631	1408	101.449	ENSRNOG00000014890	Mrpl43	mitochondrial ribosomal protein L43 [Source:RGD Symbol;Acc:1307593]
ENSRNOT00000091095	2294	2125.63	3445	101.434	ENSRNOG00000051952	Tes	testin LIM domain protein [Source:RGD Symbol;Acc:1566346]
ENSRNOT00000016351	3393	3224.63	5224.12	101.394	ENSRNOG00000011785	Xrn2	5'-3' exoribonuclease 2 [Source:RGD Symbol;Acc:1310218]
ENSRNOT00000067318	2905	2736.63	4432.9	101.38	ENSRNOG00000016610	Arhgap1	Rho GTPase activating protein 1 [Source:RGD Symbol;Acc:1306068]
ENSRNOT00000100130	1421	1252.63	2027.13	101.283	ENSRNOG00000007998	Ssb	small RNA binding exonuclease protection factor La [Source:RGD Symbol;Acc:620804]
ENSRNOT00000117035	2249	2080.63	3366.59	101.269	ENSRNOG00000014690	Pigt	phosphatidylinositol glycan anchor biosynthesis, class T [Source:RGD Symbol;Acc:1307156]
ENSRNOT00000010753	759	590.736	955.637	101.246	ENSRNOG00000007851	Psma3	proteasome 20S subunit alpha 3 [Source:RGD Symbol;Acc:61844]
ENSRNOT00000027118	3797	3628.63	5868.04	101.212	ENSRNOG00000020020	Wbp1l	WW domain binding protein 1-like [Source:RGD Symbol;Acc:1305793]
ENSRNOT00000105410	1467	1298.63	2099.93	101.204	ENSRNOG00000007203	Psmc6	proteasome 26S subunit, ATPase 6 [Source:RGD Symbol;Acc:1308825]
ENSRNOT00000019529	2271	2102.63	3397.48	101.129	ENSRNOG00000014562	Hnrnpf	heterogeneous nuclear ribonucleoprotein F [Source:RGD Symbol;Acc:620366]
ENSRNOT00000098451	2789	2620.63	4234	101.117	ENSRNOG00000013520	Mat2a	methionine adenosyltransferase 2A [Source:RGD Symbol;Acc:619985]
ENSRNOT00000097479	1849	1680.63	2714.82	101.099	ENSRNOG00000013009	Ldha	lactate dehydrogenase A [Source:RGD Symbol;Acc:2996]
ENSRNOT00000099651	1816	1647.63	2660	101.042	ENSRNOG00000015953	Oaz2	ornithine decarboxylase antizyme 2 [Source:RGD Symbol;Acc:1562933]
ENSRNOT00000057117	432	264.836	427.541	101.037	ENSRNOG00000067007	ENSRNOG00000067007	None
ENSRNOT00000105364	2128	1959.63	3159.55	100.909	ENSRNOG00000001783	Tra2b	transformer 2 beta [Source:RGD Symbol;Acc:619886]
ENSRNOT00000086311	979	810.705	1306.48	100.861	ENSRNOG00000003809	Sat1	spermidine/spermine N1-acetyl transferase 1 [Source:RGD Symbol;Acc:1586174]
ENSRNOT00000040845	3437	3268.63	5267.27	100.856	ENSRNOG00000015380	Jup	junction plakoglobin [Source:RGD Symbol;Acc:620412]
ENSRNOT00000055500	2856	2687.63	4329	100.809	ENSRNOG00000006868	Ube2z	ubiquitin-conjugating enzyme E2Z [Source:RGD Symbol;Acc:1308347]
ENSRNOT00000074058	3010	2841.63	4577	100.808	ENSRNOG00000045752	Rrm1	ribonucleotide reductase catalytic subunit M1 [Source:RGD Symbol;Acc:1592569]
ENSRNOT00000028875	2517	2348.63	3780.89	100.753	ENSRNOG00000009351	Srp68	signal recognition particle 68 [Source:RGD Symbol;Acc:1305376]
ENSRNOT00000120163	2887	2718.63	4374	100.695	ENSRNOG00000066399	ENSRNOG00000066399	None
ENSRNOT00000046791	560	391.855	630.191	100.653	ENSRNOG00000029410	LOC108348870	60S ribosomal protein L21-like [Source:RGD Symbol;Acc:11423435]
ENSRNOT00000000568	718	549.743	884.059	100.647	ENSRNOG00000000481	Cuta	cutA divalent cation tolerance homolog [Source:RGD Symbol;Acc:1303306]
ENSRNOT00000043895	6786	6617.63	10632	100.552	ENSRNOG00000012157	Snrnp200	small nuclear ribonucleoprotein U5 subunit 200 [Source:RGD Symbol;Acc:1561120]
ENSRNOT00000007110	2897	2728.63	4378.59	100.431	ENSRNOG00000004793	Ncln	nicalin [Source:RGD Symbol;Acc:1309355]
ENSRNOT00000021840	8803	8634.63	13851.8	100.402	ENSRNOG00000014997	Igf2r	insulin-like growth factor 2 receptor [Source:RGD Symbol;Acc:2871]
ENSRNOT00000006340	2610	2441.63	3912	100.276	ENSRNOG00000004749	Slc30a1	solute carrier family 30 member 1 [Source:RGD Symbol;Acc:61918]
ENSRNOT00000081400	5509	5340.63	8536.69	100.041	ENSRNOG00000030790	Ctnnd1	catenin delta 1 [Source:RGD Symbol;Acc:1305643]
ENSRNOT00000022437	1748	1579.63	2524.66	100.029	ENSRNOG00000016459	Eif3j	eukaryotic translation initiation factor 3, subunit J [Source:RGD Symbol;Acc:1593338]
ENSRNOT00000101862	1464	1295.63	2070.51	100.017	ENSRNOG00000000521	Cdkn1a	cyclin-dependent kinase inhibitor 1A [Source:RGD Symbol;Acc:69328]
ENSRNOT00000022532	3723	3554.63	5680.28	100.013	ENSRNOG00000016704	Pcyox1	prenylcysteine oxidase 1 [Source:RGD Symbol;Acc:628652]
ENSRNOT00000041106	3462	3293.63	5262.41	99.9978	ENSRNOG00000029028	Mknk2	MAPK interacting serine/threonine kinase 2 [Source:RGD Symbol;Acc:1305728]
ENSRNOT00000020767	6959	6790.63	10849	99.9905	ENSRNOG00000015439	Man2a1	mannosidase, alpha, class 2A, member 1 [Source:RGD Symbol;Acc:3038]
ENSRNOT00000101698	1977	1808.63	2889.18	99.978	ENSRNOG00000011782	Got2	glutamic-oxaloacetic transaminase 2 [Source:RGD Symbol;Acc:2722]
ENSRNOT00000032780	3592	3423.63	5466.41	99.9299	ENSRNOG00000001469	Eln	elastin [Source:RGD Symbol;Acc:67394]
ENSRNOT00000030960	1881	1712.63	2734.41	99.9262	ENSRNOG00000017956	Golga7	golgin A7 [Source:RGD Symbol;Acc:1359725]
ENSRNOT00000001054	3069	2900.63	4630.82	99.9186	ENSRNOG00000000805	Gja1	gap junction protein, alpha 1 [Source:RGD Symbol;Acc:2690]
ENSRNOT00000015468	4002	3833.63	6120	99.9129	ENSRNOG00000011592	Lrp10	LDL receptor related protein 10 [Source:RGD Symbol;Acc:1310471]
ENSRNOT00000117314	1631	1462.63	2334.21	99.8817	ENSRNOG00000020587	Efemp2	EGF containing fibulin extracellular matrix protein 2 [Source:RGD Symbol;Acc:1359496]
ENSRNOT00000011907	1369	1200.63	1916	99.8772	ENSRNOG00000008672	Chmp5	charged multivesicular body protein 5 [Source:RGD Symbol;Acc:1305968]
ENSRNOT00000103964	1594	1425.63	2273.97	99.8293	ENSRNOG00000015097	Kcmf1	potassium channel modulatory factor 1 [Source:RGD Symbol;Acc:1591490]
ENSRNOT00000017373	1855	1686.63	2690	99.8188	ENSRNOG00000012960	Uap1l1	UDP-N-acetylglucosamine pyrophosphorylase 1 like 1 [Source:RGD Symbol;Acc:1310630]
ENSRNOT00000013088	4715	4546.63	7250	99.7996	ENSRNOG00000009636	Scrn1	secernin 1 [Source:RGD Symbol;Acc:1560999]
ENSRNOT00000005996	2128	1959.63	3123	99.742	ENSRNOG00000004515	Pes1	pescadillo ribosomal biogenesis factor 1 [Source:RGD Symbol;Acc:1559814]
ENSRNOT00000020795	1982	1813.63	2890.19	99.7375	ENSRNOG00000015329	Kpna2	karyopherin subunit alpha 2 [Source:RGD Symbol;Acc:621419]
ENSRNOT00000097009	333	170.22	271	99.6409	ENSRNOG00000003269	Atp6v0e1	ATPase H+ transporting V0 subunit e1 [Source:RGD Symbol;Acc:621393]
ENSRNOT00000071560	2231	2062.63	3281.25	99.5629	ENSRNOG00000047213	Gnpda1	glucosamine-6-phosphate deaminase 1 [Source:RGD Symbol;Acc:1585624]
ENSRNOT00000100740	2308	2139.63	3402.95	99.54	ENSRNOG00000057934	Tmx1	thioredoxin-related transmembrane protein 1 [Source:RGD Symbol;Acc:1308455]
ENSRNOT00000118995	686	517.756	823.146	99.5021	ENSRNOG00000027088	Ube2k	ubiquitin-conjugating enzyme E2K [Source:RGD Symbol;Acc:1311626]
ENSRNOT00000005262	4376	4207.63	6686	99.451	ENSRNOG00000003873	Cpd	carboxypeptidase D [Source:RGD Symbol;Acc:2393]
ENSRNOT00000082953	1234	1065.63	1691.92	99.3698	ENSRNOG00000051615	Hmgn2	high mobility group nucleosomal binding domain 2 [Source:RGD Symbol;Acc:620649]
ENSRNOT00000011230	2380	2211.63	3509	99.3004	ENSRNOG00000008364	Cat	catalase [Source:RGD Symbol;Acc:2279]
ENSRNOT00000022201	982	813.705	1290	99.2208	ENSRNOG00000016383	Commd3	COMM domain containing 3 [Source:RGD Symbol;Acc:735116]
ENSRNOT00000023455	1898	1729.63	2742.01	99.2191	ENSRNOG00000016991	Arl2bp	ADP-ribosylation factor like GTPase 2 binding protein [Source:RGD Symbol;Acc:1561471]
ENSRNOT00000009969	3909	3740.63	5927	99.1677	ENSRNOG00000007461	Klhl41	kelch-like family member 41 [Source:RGD Symbol;Acc:620852]
ENSRNOT00000029435	1287	1118.63	1772.11	99.148	ENSRNOG00000026963	Hsp90b1	heat shock protein 90 beta family member 1 [Source:RGD Symbol;Acc:1310482]
ENSRNOT00000017276	2504	2335.63	3699	99.1198	ENSRNOG00000012186	Golph3	golgi phosphoprotein 3 [Source:RGD Symbol;Acc:621226]
ENSRNOT00000032387	2774	2605.63	4126	99.1052	ENSRNOG00000023668	Scyl1	SCY1 like pseudokinase 1 [Source:RGD Symbol;Acc:1307330]
ENSRNOT00000115536	9286	9117.63	14436	99.0935	ENSRNOG00000006816	Ubr5	ubiquitin protein ligase E3 component n-recognin 5 [Source:RGD Symbol;Acc:621236]
ENSRNOT00000106582	1752	1583.63	2506	99.0393	ENSRNOG00000065944	Sc5d	sterol-C5-desaturase [Source:RGD Symbol;Acc:620775]
ENSRNOT00000108068	3503	3334.63	5274.28	98.991	ENSRNOG00000002100	LOC108348180	signal recognition particle subunit SRP72-like [Source:RGD Symbol;Acc:11405956]
ENSRNOT00000096475	1537	1368.63	2164.59	98.9852	ENSRNOG00000020994	Slc25a39	solute carrier family 25, member 39 [Source:RGD Symbol;Acc:1306193]
ENSRNOT00000003791	1833	1664.63	2631	98.9198	ENSRNOG00000066712	Sccpdh	saccharopine dehydrogenase (putative) [Source:RGD Symbol;Acc:1311440]
ENSRNOT00000056237	3549	3380.63	5336	98.7867	ENSRNOG00000021213	Lix1l	limb and CNS expressed 1 like [Source:RGD Symbol;Acc:1593161]
ENSRNOT00000005677	4411	4242.63	6688	98.6601	ENSRNOG00000004111	Soat1	sterol O-acyltransferase 1 [Source:RGD Symbol;Acc:621641]
ENSRNOT00000090597	6407	6238.63	9832.41	98.6396	ENSRNOG00000060665	Afap1	actin filament associated protein 1 [Source:RGD Symbol;Acc:619959]
ENSRNOT00000010253	2424	2255.63	3550	98.501	ENSRNOG00000007356	Chmp3	charged multivesicular body protein 3 [Source:RGD Symbol;Acc:708556]
ENSRNOT00000098255	2200	2031.63	3196.21	98.4625	ENSRNOG00000029813	AABR07035218.1	high mobility group box 1 [Source:RGD Symbol;Acc:2802]
ENSRNOT00000087045	1466	1297.63	2038.89	98.3383	ENSRNOG00000004400	Avpr1a	arginine vasopressin receptor 1A [Source:RGD Symbol;Acc:2185]
ENSRNOT00000005273	2819	2650.63	4162.51	98.2849	ENSRNOG00000003508	Ergic1	endoplasmic reticulum-golgi intermediate compartment 1 [Source:RGD Symbol;Acc:1585015]
ENSRNOT00000114998	3098	2929.63	4593.57	98.1335	ENSRNOG00000037647	Ostm1	osteoclastogenesis associated transmembrane protein 1 [Source:RGD Symbol;Acc:1564976]
ENSRNOT00000109964	1483	1314.63	2060.5	98.0955	ENSRNOG00000015713	Parva	parvin, alpha [Source:RGD Symbol;Acc:71021]
ENSRNOT00000110789	1476	1307.63	2047.92	98.0187	ENSRNOG00000034198	Tceal9	transcription elongation factor A like 9 [Source:RGD Symbol;Acc:1592975]
ENSRNOT00000000817	3883	3714.63	5811.44	97.9148	ENSRNOG00000000657	Nek7	NIMA-related kinase 7 [Source:RGD Symbol;Acc:1311160]
ENSRNOT00000106145	1310	1141.63	1785.02	97.8585	ENSRNOG00000010635	Igfbp4	insulin-like growth factor binding protein 4 [Source:RGD Symbol;Acc:2875]
ENSRNOT00000088996	2372	2203.63	3438.63	97.6623	ENSRNOG00000057116	LOC102548286	peroxisomal biogenesis factor 19-like [Source:RGD Symbol;Acc:7538513]
ENSRNOT00000110335	2355	2186.63	3411.04	97.6318	ENSRNOG00000008173	Sesn3	sestrin 3 [Source:RGD Symbol;Acc:1309470]
ENSRNOT00000009708	4552	4383.63	6833	97.5568	ENSRNOG00000006832	Zdhhc5	zinc finger DHHC-type palmitoyltransferase 5 [Source:RGD Symbol;Acc:1589737]
ENSRNOT00000006900	1033	864.631	1347.21	97.5183	ENSRNOG00000004967	Snrpb2	small nuclear ribonucleoprotein polypeptide B2 [Source:RGD Symbol;Acc:1310194]
ENSRNOT00000084114	1939	1770.63	2755	97.3809	ENSRNOG00000060956	Zfp706	zinc finger protein 706 [Source:RGD Symbol;Acc:1563959]
ENSRNOT00000118990	1276	1107.63	1722	97.3012	ENSRNOG00000047185	Eif3i	eukaryotic translation initiation factor 3, subunit I [Source:RGD Symbol;Acc:1584560]
ENSRNOT00000051317	1973	1804.63	2805	97.2803	ENSRNOG00000029079	Hspb7	heat shock protein family B (small) member 7 [Source:RGD Symbol;Acc:62021]
ENSRNOT00000023495	818	649.731	1009.22	97.2145	ENSRNOG00000017144	Mea1	male-enhanced antigen 1 [Source:RGD Symbol;Acc:1597751]
ENSRNOT00000011069	1785	1616.63	2510.85	97.2055	ENSRNOG00000008063	Hibadh	3-hydroxyisobutyrate dehydrogenase [Source:RGD Symbol;Acc:708399]
ENSRNOT00000019473	3815	3646.63	5660	97.1415	ENSRNOG00000014524	S1pr3	sphingosine-1-phosphate receptor 3 [Source:RGD Symbol;Acc:1583843]
ENSRNOT00000059233	2360	2191.63	3399	97.0653	ENSRNOG00000003942	Asdurf	ASNSD1 upstream open reading frame [Source:RGD Symbol;Acc:41174017]
ENSRNOT00000014603	1995	1826.63	2831.24	97.0075	ENSRNOG00000010833	Mthfd2	methylenetetrahydrofolate dehydrogenase (NADP+ dependent) 2, methenyltetrahydrofolate cyclohydrolase [Source:RGD Symbol;Acc:1311313]
ENSRNOT00000099931	2818	2649.63	4098.81	96.8172	ENSRNOG00000003206	Actr3	actin related protein 3 [Source:RGD Symbol;Acc:71024]
ENSRNOT00000048726	506	338.043	522.902	96.8118	ENSRNOG00000062652	Fau	FAU ubiquitin like and ribosomal protein S30 fusion [Source:RGD Symbol;Acc:61938]
ENSRNOT00000020785	3205	3036.63	4692.29	96.7104	ENSRNOG00000015409	Usp5	ubiquitin specific peptidase 5 [Source:RGD Symbol;Acc:1308438]
ENSRNOT00000001467	989	820.704	1266.59	96.5898	ENSRNOG00000001106	Denr	density regulated reinitiation and release factor [Source:RGD Symbol;Acc:1584200]
ENSRNOT00000106630	1854	1685.63	2600.07	96.5392	ENSRNOG00000056207	Capza2	capping actin protein of muscle Z-line subunit alpha 2 [Source:RGD Symbol;Acc:1549770]
ENSRNOT00000000155	2753	2584.63	3986.45	96.5314	ENSRNOG00000000142	Plxdc2	plexin domain containing 2 [Source:RGD Symbol;Acc:1305962]
ENSRNOT00000106909	2324	2155.63	3321.57	96.4384	ENSRNOG00000020851	Aplp1	amyloid beta precursor like protein 1 [Source:RGD Symbol;Acc:69257]
ENSRNOT00000081072	2384	2215.63	3410.87	96.3491	ENSRNOG00000056024	Bnip2	BCL2 interacting protein 2 [Source:RGD Symbol;Acc:1308944]
ENSRNOT00000090381	884	715.717	1100.67	96.2495	ENSRNOG00000007650	Cd63	Cd63 molecule [Source:RGD Symbol;Acc:62080]
ENSRNOT00000016792	1865	1696.63	2605.79	96.124	ENSRNOG00000012329	Saraf	store-operated calcium entry-associated regulatory factor [Source:RGD Symbol;Acc:1303011]
ENSRNOT00000086368	3292	3123.63	4794.61	96.067	ENSRNOG00000009102	Fermt2	FERM domain containing kindlin 2 [Source:RGD Symbol;Acc:1311799]
ENSRNOT00000106509	5417	5248.63	8052	96.0148	ENSRNOG00000058572	Nek9	NIMA-related kinase 9 [Source:RGD Symbol;Acc:1307187]
ENSRNOT00000025327	2651	2482.63	3806.58	95.9628	ENSRNOG00000018673	Sec22b	SEC22 homolog B, vesicle trafficking protein [Source:RGD Symbol;Acc:1309988]
ENSRNOT00000009008	2493	2324.63	3556.57	95.7541	ENSRNOG00000006813	Sumf1	sulfatase modifying factor 1 [Source:RGD Symbol;Acc:1309939]
ENSRNOT00000105612	2825	2656.63	4063.36	95.7271	ENSRNOG00000015085	Dmpk	DM1 protein kinase [Source:RGD Symbol;Acc:1309825]
ENSRNOT00000028744	3186	3017.63	4614.6	95.7081	ENSRNOG00000021168	Anp32e	acidic nuclear phosphoprotein 32 family member E [Source:RGD Symbol;Acc:1310611]
ENSRNOT00000116950	4873	4704.63	7192.48	95.6827	ENSRNOG00000007151	Cdk14	cyclin-dependent kinase 14 [Source:RGD Symbol;Acc:1305544]
ENSRNOT00000014234	1609	1440.63	2201	95.6197	ENSRNOG00000010691	Cmtm3	CKLF-like MARVEL transmembrane domain containing 3 [Source:RGD Symbol;Acc:1308763]
ENSRNOT00000074960	2699	2530.63	3864.07	95.5646	ENSRNOG00000046472	Arfgap3	ADP-ribosylation factor GTPase activating protein 3 [Source:RGD Symbol;Acc:1560066]
ENSRNOT00000117541	1116	947.631	1446.73	95.5499	ENSRNOG00000015278	Myl12b	myosin light chain 12B [Source:RGD Symbol;Acc:628855]
ENSRNOT00000108195	4501	4332.63	6602.02	95.3687	ENSRNOG00000009946	Ldlr	low density lipoprotein receptor [Source:RGD Symbol;Acc:2998]
ENSRNOT00000064700	1934	1765.63	2690.37	95.3656	ENSRNOG00000009592	Cyb5r3	cytochrome b5 reductase 3 [Source:RGD Symbol;Acc:2502]
ENSRNOT00000031272	2196	2027.63	3087	95.2858	ENSRNOG00000025592	Tspan31	tetraspanin 31 [Source:RGD Symbol;Acc:1309876]
ENSRNOT00000088795	3562	3393.63	5166.1	95.275	ENSRNOG00000056756	Actn1	actinin, alpha 1 [Source:RGD Symbol;Acc:70907]
ENSRNOT00000020322	2129	1960.63	2983.88	95.2502	ENSRNOG00000015020	Idh1	isocitrate dehydrogenase (NADP(+)) 1 [Source:RGD Symbol;Acc:2862]
ENSRNOT00000118889	4549	4380.63	6656.41	95.1007	ENSRNOG00000052873	Npnt	nephronectin [Source:RGD Symbol;Acc:1593709]
ENSRNOT00000049520	677	508.76	773.047	95.0984	ENSRNOG00000033979	Gm5471	predicted pseudogene 5471 [Source:RGD Symbol;Acc:1560994]
ENSRNOT00000013899	2704	2535.63	3850.38	95.0381	ENSRNOG00000009963	Ctps1	CTP synthase 1 [Source:RGD Symbol;Acc:1311060]
ENSRNOT00000028887	1473	1304.63	1981	95.0336	ENSRNOG00000021264	Pcna	proliferating cell nuclear antigen [Source:RGD Symbol;Acc:3269]
ENSRNOT00000015325	1500	1331.63	2021.3	95.0008	ENSRNOG00000011175	Hnrnpa2b1	heterogeneous nuclear ribonucleoprotein A2/B1 [Source:RGD Symbol;Acc:1310403]
ENSRNOT00000006179	1544	1375.63	2082.62	94.752	ENSRNOG00000004510	Slc35b1	solute carrier family 35, member B1 [Source:RGD Symbol;Acc:727783]
ENSRNOT00000073287	381	215.353	326	94.7429	ENSRNOG00000045819	H2aj	H2A.J histone [Source:RGD Symbol;Acc:1592176]
ENSRNOT00000106837	2915	2746.63	4155	94.6784	ENSRNOG00000007892	Tram1	translocation associated membrane protein 1 [Source:RGD Symbol;Acc:1359100]
ENSRNOT00000021483	2055	1886.63	2853.74	94.669	ENSRNOG00000016001	Chmp1a	charged multivesicular body protein 1A [Source:RGD Symbol;Acc:1311083]
ENSRNOT00000011797	4421	4252.63	6430.55	94.6391	ENSRNOG00000008271	Fam91a1	family with sequence similarity 91, member A1 [Source:RGD Symbol;Acc:1586304]
ENSRNOT00000044407	1583	1414.63	2138.68	94.6198	ENSRNOG00000011814	Cbx3	chromobox 3 [Source:RGD Symbol;Acc:1549705]
ENSRNOT00000052076	2207	2038.63	3081.85	94.6134	ENSRNOG00000032776	Srp54a	signal recognition particle 54A [Source:RGD Symbol;Acc:621390]
ENSRNOT00000117899	1875	1706.63	2579.48	94.5961	ENSRNOG00000006380	Srsf6	serine and arginine rich splicing factor 6 [Source:RGD Symbol;Acc:1359241]
ENSRNOT00000011545	697	528.745	798.915	94.566	ENSRNOG00000027694	Rps7-ps23	ribosomal protein S7, pseudogene 23 [Source:RGD Symbol;Acc:2323948]
ENSRNOT00000012114	5790	5621.63	8492	94.5427	ENSRNOG00000008981	Pdcd6ip	programmed cell death 6 interacting protein [Source:RGD Symbol;Acc:68357]
ENSRNOT00000120216	1481	1312.63	1982.6	94.5306	ENSRNOG00000036852	Pcbp2	poly(rC) binding protein 2 [Source:RGD Symbol;Acc:1309626]
ENSRNOT00000085517	2483	2314.63	3493	94.449	ENSRNOG00000051619	Asb2	ankyrin repeat and SOCS box-containing 2 [Source:RGD Symbol;Acc:1306414]
ENSRNOT00000087452	783	614.733	926.443	94.3219	ENSRNOG00000059381	Mrps6	mitochondrial ribosomal protein S6 [Source:RGD Symbol;Acc:2322928]
ENSRNOT00000007181	2094	1925.63	2901	94.2877	ENSRNOG00000005397	Maea	macrophage erythroblast attacher, E3 ubiquitin ligase [Source:RGD Symbol;Acc:1309877]
ENSRNOT00000001392	2871	2702.63	4068.61	94.2192	ENSRNOG00000001050	Eif2ak1	eukaryotic translation initiation factor 2 alpha kinase 1 [Source:RGD Symbol;Acc:70883]
ENSRNOT00000004653	830	661.73	996.125	94.2136	ENSRNOG00000003269	Atp6v0e1	ATPase H+ transporting V0 subunit e1 [Source:RGD Symbol;Acc:621393]
ENSRNOT00000095354	1045	876.631	1318.5	94.1336	ENSRNOG00000007650	Cd63	Cd63 molecule [Source:RGD Symbol;Acc:62080]
ENSRNOT00000027818	910	741.715	1113.52	93.96	ENSRNOG00000020474	Pin1	peptidylprolyl cis/trans isomerase, NIMA-interacting 1 [Source:RGD Symbol;Acc:1310299]
ENSRNOT00000078578	1809	1640.63	2460.65	93.8683	ENSRNOG00000019485	Kat8	lysine acetyltransferase 8 [Source:RGD Symbol;Acc:1311512]
ENSRNOT00000046943	2256	2087.63	3130	93.8363	ENSRNOG00000017118	P4ha3	prolyl 4-hydroxylase subunit alpha 3 [Source:RGD Symbol;Acc:735150]
ENSRNOT00000014135	4813	4644.63	6960.53	93.7932	ENSRNOG00000010643	Kank2	KN motif and ankyrin repeat domains 2 [Source:RGD Symbol;Acc:2320289]
ENSRNOT00000022196	1810	1641.63	2459.81	93.7791	ENSRNOG00000016272	Edf1	endothelial differentiation-related factor 1 [Source:RGD Symbol;Acc:1308073]
ENSRNOT00000026875	1340	1171.63	1754.07	93.6991	ENSRNOG00000019873	B3gat3	beta-1,3-glucuronyltransferase 3 [Source:RGD Symbol;Acc:1311968]
ENSRNOT00000085600	6283	6114.63	9145.31	93.607	ENSRNOG00000059202	Mia3	MIA SH3 domain ER export factor 3 [Source:RGD Symbol;Acc:1591600]
ENSRNOT00000074606	2050	1881.63	2814	93.5987	ENSRNOG00000006077	Snx5	sorting nexin 5 [Source:RGD Symbol;Acc:1310190]
ENSRNOT00000026909	1390	1221.63	1826	93.5494	ENSRNOG00000019813	Ppp4c	protein phosphatase 4, catalytic subunit [Source:RGD Symbol;Acc:621225]
ENSRNOT00000101112	2343	2174.63	3244.72	93.3838	ENSRNOG00000029735	Pid1	phosphotyrosine interaction domain containing 1 [Source:RGD Symbol;Acc:1560766]
ENSRNOT00000017234	1788	1619.63	2411.06	93.1693	ENSRNOG00000042261	Hdgf	heparin binding growth factor [Source:RGD Symbol;Acc:70961]
ENSRNOT00000077356	1745	1576.63	2346	93.1276	ENSRNOG00000053362	Gabarapl1	GABA type A receptor associated protein like 1 [Source:RGD Symbol;Acc:1596143]
ENSRNOT00000037115	3862	3693.63	5491	93.0418	ENSRNOG00000024213	Golim4	golgi integral membrane protein 4 [Source:RGD Symbol;Acc:1310948]
ENSRNOT00000103633	1260	1091.63	1622.19	93.0047	ENSRNOG00000068306	LOC120099223	high mobility group protein B1-like [Source:RGD Symbol;Acc:40938697]
ENSRNOT00000004609	5277	5108.63	7588.13	92.9631	ENSRNOG00000003276	Myo1d	myosin ID [Source:RGD Symbol;Acc:621321]
ENSRNOT00000015099	2855	2686.63	3988	92.9025	ENSRNOG00000011295	Anapc2	anaphase promoting complex subunit 2 [Source:RGD Symbol;Acc:1305546]
ENSRNOT00000015620	4261	4092.63	6070.54	92.8336	ENSRNOG00000011653	Washc2c	WASH complex subunit 2C [Source:RGD Symbol;Acc:735230]
ENSRNOT00000114110	4118	3949.63	5856.83	92.8081	ENSRNOG00000023356	Eif5b	eukaryotic translation initiation factor 5B [Source:RGD Symbol;Acc:735017]
ENSRNOT00000050721	2993	2824.63	4185.32	92.7358	ENSRNOG00000020651	Cars1	cysteinyl-tRNA synthetase 1 [Source:RGD Symbol;Acc:1310747]
ENSRNOT00000076522	2897	2728.63	4041.56	92.701	ENSRNOG00000000304	Cd164	CD164 molecule [Source:RGD Symbol;Acc:70942]
ENSRNOT00000001924	1006	837.631	1240.24	92.6688	ENSRNOG00000001420	Fis1	fission, mitochondrial 1 [Source:RGD Symbol;Acc:1306668]
ENSRNOT00000026595	3004	2835.63	4197	92.6338	ENSRNOG00000019529	Btbd1	BTB domain containing 1 [Source:RGD Symbol;Acc:1310962]
ENSRNOT00000076403	2318	2149.63	3177.13	92.502	ENSRNOG00000004036	Snx12	sorting nexin 12 [Source:RGD Symbol;Acc:1565585]
ENSRNOT00000061233	3564	3395.63	5017.95	92.4882	ENSRNOG00000019282	Ubqln1	ubiquilin 1 [Source:RGD Symbol;Acc:620745]
ENSRNOT00000028725	682	513.759	758.931	92.4535	ENSRNOG00000021153	Fkbp2	FKBP prolyl isomerase 2 [Source:RGD Symbol;Acc:1560660]
ENSRNOT00000055801	2924	2755.63	4070	92.4387	ENSRNOG00000021223	Ptpra	protein tyrosine phosphatase, receptor type, A [Source:RGD Symbol;Acc:3450]
ENSRNOT00000023786	2358	2189.63	3232.79	92.4031	ENSRNOG00000017447	Eif2s2	eukaryotic translation initiation factor 2 subunit beta [Source:RGD Symbol;Acc:735192]
ENSRNOT00000101763	1482	1313.63	1938.35	92.3503	ENSRNOG00000017396	Marchf5	membrane associated ring-CH-type finger 5 [Source:RGD Symbol;Acc:1305617]
ENSRNOT00000070920	2052	1883.63	2776.88	92.266	ENSRNOG00000045605	Uxs1	UDP-glucuronate decarboxylase 1 [Source:RGD Symbol;Acc:628680]
ENSRNOT00000005277	659	490.77	722.308	92.1138	ENSRNOG00000003928	Tmco1	transmembrane and coiled-coil domains 1 [Source:RGD Symbol;Acc:1359178]
ENSRNOT00000093033	4315	4146.63	6099.97	92.0688	ENSRNOG00000020027	Arhgef2	Rho/Rac guanine nucleotide exchange factor 2 [Source:RGD Symbol;Acc:1304659]
ENSRNOT00000072319	949	780.711	1147.94	92.0257	ENSRNOG00000000481	Cuta	cutA divalent cation tolerance homolog [Source:RGD Symbol;Acc:1303306]
ENSRNOT00000104468	3906	3737.63	5492.67	91.9745	ENSRNOG00000007078	Ccn4	cellular communication network factor 4 [Source:RGD Symbol;Acc:69431]
ENSRNOT00000020325	1894	1725.63	2534.99	91.941	ENSRNOG00000014645	Aldh7a1	aldehyde dehydrogenase 7 family, member A1 [Source:RGD Symbol;Acc:1308614]
ENSRNOT00000016804	4886	4717.63	6926.17	91.886	ENSRNOG00000012524	Zfp91	zinc finger protein 91 [Source:RGD Symbol;Acc:628736]
ENSRNOT00000018562	1266	1097.63	1609.83	91.7919	ENSRNOG00000013668	Capg	capping actin protein, gelsolin like [Source:RGD Symbol;Acc:1311724]
ENSRNOT00000027225	505	337.047	494.264	91.78	ENSRNOG00000020093	LOC100360573	ribosomal protein S12-like [Source:RGD Symbol;Acc:2321884]
ENSRNOT00000025769	2421	2252.63	3295.55	91.5625	ENSRNOG00000018998	Yipf3	Yip1 domain family, member 3 [Source:RGD Symbol;Acc:1308185]
ENSRNOT00000015946	2691	2522.63	3687	91.4744	ENSRNOG00000011745	Psma1	proteasome 20S subunit alpha 1 [Source:RGD Symbol;Acc:61841]
ENSRNOT00000026928	1019	850.631	1243	91.4556	ENSRNOG00000019868	Psma5	proteasome 20S subunit alpha 5 [Source:RGD Symbol;Acc:61848]
ENSRNOT00000059564	3464	3295.63	4805.25	91.2551	ENSRNOG00000018456	C17h6orf62-ps1	similar to human chromosome 6 open reading frame 62, pseudogene 1 [Source:RGD Symbol;Acc:1588449]
ENSRNOT00000019594	1681	1512.63	2204	91.1925	ENSRNOG00000014462	Fnta	farnesyltransferase, CAAX box, alpha [Source:RGD Symbol;Acc:2625]
ENSRNOT00000013324	1038	869.631	1265.88	91.1038	ENSRNOG00000009512	Esd	esterase D [Source:RGD Symbol;Acc:1592114]
ENSRNOT00000022138	2189	2020.63	2940.26	91.0708	ENSRNOG00000016530	Nsa2	NSA2 ribosome biogenesis factor [Source:RGD Symbol;Acc:621335]
ENSRNOT00000010556	2696	2527.63	3676	91.0211	ENSRNOG00000007990	Adipor2	adiponectin receptor 2 [Source:RGD Symbol;Acc:1307891]
ENSRNOT00000018535	3784	3615.63	5258	91.0158	ENSRNOG00000013481	Cdh11	cadherin 11 [Source:RGD Symbol;Acc:619742]
ENSRNOT00000099306	1381	1212.63	1762.64	90.9739	ENSRNOG00000029682	Clic1	chloride intracellular channel 1 [Source:RGD Symbol;Acc:1303043]
ENSRNOT00000028149	4322	4153.63	6033.96	90.9191	ENSRNOG00000020730	Nbr1	NBR1, autophagy cargo receptor [Source:RGD Symbol;Acc:69195]
ENSRNOT00000095607	1213	1044.63	1515.84	90.8176	ENSRNOG00000010747	Dap	death-associated protein [Source:RGD Symbol;Acc:620641]
ENSRNOT00000107519	2776	2607.63	3782.95	90.7957	ENSRNOG00000054549	Lss	lanosterol synthase [Source:RGD Symbol;Acc:620955]
ENSRNOT00000064809	3888	3719.63	5395.52	90.785	ENSRNOG00000014872	Sec24d	SEC24 homolog D, COPII coat complex component [Source:RGD Symbol;Acc:1311720]
ENSRNOT00000007554	2135	1966.63	2847	90.6035	ENSRNOG00000005331	Vapb	VAMP associated protein B and C [Source:RGD Symbol;Acc:68326]
ENSRNOT00000064153	1739	1570.63	2272.99	90.5742	ENSRNOG00000020102	Sirt2	sirtuin 2 [Source:RGD Symbol;Acc:621481]
ENSRNOT00000081916	2342	2173.63	3143.1	90.5008	ENSRNOG00000030683	Vps26a	VPS26 retromer complex component A [Source:RGD Symbol;Acc:1359254]
ENSRNOT00000044788	2067	1898.63	2745.28	90.4953	ENSRNOG00000020938	Ppp1r15a	protein phosphatase 1, regulatory subunit 15A [Source:RGD Symbol;Acc:621526]
ENSRNOT00000021096	1779	1610.63	2328.35	90.4756	ENSRNOG00000042195	Pabpn1	poly(A) binding protein, nuclear 1 [Source:RGD Symbol;Acc:619928]
ENSRNOT00000091154	3139	2970.63	4288	90.3413	ENSRNOG00000057814	Nsdhl	NAD(P) dependent steroid dehydrogenase-like [Source:RGD Symbol;Acc:1359337]
ENSRNOT00000012279	2221	2052.63	2958.98	90.2218	ENSRNOG00000008921	Dynll2	dynein light chain LC8-type 2 [Source:RGD Symbol;Acc:619860]
ENSRNOT00000027345	2827	2658.63	3831.33	90.1929	ENSRNOG00000020167	Reep5	receptor accessory protein 5 [Source:RGD Symbol;Acc:1306047]
ENSRNOT00000008713	1364	1195.63	1723	90.1921	ENSRNOG00000005766	Tbc1d20	TBC1 domain family, member 20 [Source:RGD Symbol;Acc:1303293]
ENSRNOT00000046590	2099	1930.63	2782	90.1858	ENSRNOG00000030391	Ei24	EI24, autophagy associated transmembrane protein [Source:RGD Symbol;Acc:1309868]
ENSRNOT00000022603	1667	1498.63	2158	90.1233	ENSRNOG00000016770	Calm3	calmodulin 3 [Source:RGD Symbol;Acc:2259]
ENSRNOT00000086491	4023	3854.63	5548	90.0812	ENSRNOG00000008519	Dipk2a	divergent protein kinase domain 2A [Source:RGD Symbol;Acc:1309079]
ENSRNOT00000027141	3255	3086.63	4439	90.0079	ENSRNOG00000019913	Mta2	metastasis associated 1 family, member 2 [Source:RGD Symbol;Acc:1306743]
ENSRNOT00000117496	2848	2679.63	3853.47	90.0032	ENSRNOG00000071101	Tmem127	transmembrane protein 127 [Source:RGD Symbol;Acc:1309744]
ENSRNOT00000098588	2078	1909.63	2746	89.9977	ENSRNOG00000019295	Rab12	RAB12, member RAS oncogene family [Source:RGD Symbol;Acc:3527]
ENSRNOT00000061070	2529	2360.63	3393.1	89.96	ENSRNOG00000004726	Mapkapk2	MAPK activated protein kinase 2 [Source:RGD Symbol;Acc:631362]
ENSRNOT00000093863	3511	3342.63	4802.09	89.9129	ENSRNOG00000004505	Nfic	nuclear factor I/C [Source:RGD Symbol;Acc:62016]
ENSRNOT00000113775	3244	3075.63	4418.08	89.9042	ENSRNOG00000068412	Fosl2	FOS like 2, AP-1 transcription factor subunit [Source:RGD Symbol;Acc:2628]
ENSRNOT00000001160	3980	3811.63	5469.02	89.8006	ENSRNOG00000000867	Vars1	valyl-tRNA synthetase 1 [Source:RGD Symbol;Acc:3950]
ENSRNOT00000081157	2413	2244.63	3220.43	89.7945	ENSRNOG00000058580	Paip1	poly(A) binding protein interacting protein 1 [Source:RGD Symbol;Acc:1305668]
ENSRNOT00000028210	1806	1637.63	2349	89.7733	ENSRNOG00000020791	Ube2q1	ubiquitin conjugating enzyme E2 Q1 [Source:RGD Symbol;Acc:1305305]
ENSRNOT00000000253	1596	1427.63	2045	89.6515	ENSRNOG00000000236	Zfp207	zinc finger protein 207 [Source:RGD Symbol;Acc:1308121]
ENSRNOT00000041717	2220	2051.63	2937.91	89.6232	ENSRNOG00000005257	Prkaca	protein kinase cAMP-activated catalytic subunit alpha [Source:RGD Symbol;Acc:3389]
ENSRNOT00000040505	2055	1886.63	2699	89.5357	ENSRNOG00000042492	Cop1	COP1, E3 ubiquitin ligase [Source:RGD Symbol;Acc:1304773]
ENSRNOT00000012665	3443	3274.63	4684	89.523	ENSRNOG00000009313	Lrpap1	LDL receptor related protein associated protein 1 [Source:RGD Symbol;Acc:620700]
ENSRNOT00000097668	1900	1731.63	2476.89	89.5224	ENSRNOG00000007060	Plin2	perilipin 2 [Source:RGD Symbol;Acc:728889]
ENSRNOT00000085214	4873	4704.63	6725.9	89.4757	ENSRNOG00000002393	Eprs1	glutamyl-prolyl-tRNA synthetase 1 [Source:RGD Symbol;Acc:1310952]
ENSRNOT00000109953	1311	1142.63	1633.49	89.4728	ENSRNOG00000031367	Hprt1	hypoxanthine phosphoribosyltransferase 1 [Source:RGD Symbol;Acc:2826]
ENSRNOT00000107526	865	696.72	996.011	89.4718	ENSRNOG00000003546	Tnfrsf12a	TNF receptor superfamily member 12A [Source:RGD Symbol;Acc:631329]
ENSRNOT00000064497	758	589.736	843	89.4644	ENSRNOG00000042497	Mymx	myomixer, myoblast fusion factor [Source:RGD Symbol;Acc:11426996]
ENSRNOT00000008909	2513	2344.63	3351	89.45	ENSRNOG00000006778	Mmp19	matrix metallopeptidase 19 [Source:RGD Symbol;Acc:1311376]
ENSRNOT00000009425	997	828.703	1184.12	89.4286	ENSRNOG00000006901	Cd320	CD320 molecule [Source:RGD Symbol;Acc:1305860]
ENSRNOT00000097224	3744	3575.63	5107.34	89.3969	ENSRNOG00000016704	Pcyox1	prenylcysteine oxidase 1 [Source:RGD Symbol;Acc:628652]
ENSRNOT00000091952	3315	3146.63	4492.13	89.3484	ENSRNOG00000029784	Pak1	p21 (RAC1) activated kinase 1 [Source:RGD Symbol;Acc:3250]
ENSRNOT00000024487	2043	1874.63	2675.59	89.3274	ENSRNOG00000018181	Stk25	serine/threonine kinase 25 [Source:RGD Symbol;Acc:727809]
ENSRNOT00000079415	1540	1371.63	1957.06	89.299	ENSRNOG00000061100	Tmem150a	transmembrane protein 150A [Source:RGD Symbol;Acc:619998]
ENSRNOT00000118958	2334	2165.63	3088.81	89.2662	ENSRNOG00000018345	Abce1	ATP binding cassette subfamily E member 1 [Source:RGD Symbol;Acc:1305301]
ENSRNOT00000094508	3079	2910.63	4145.35	89.1363	ENSRNOG00000006803	Dnajc10	DnaJ heat shock protein family (Hsp40) member C10 [Source:RGD Symbol;Acc:1307813]
ENSRNOT00000084043	1960	1791.63	2550.85	89.1081	ENSRNOG00000069630	Rsl1d1	ribosomal L1 domain containing 1 [Source:RGD Symbol;Acc:1359295]
ENSRNOT00000071574	1483	1314.63	1870.03	89.0277	ENSRNOG00000064647	Echs1	enoyl-CoA hydratase, short chain 1 [Source:RGD Symbol;Acc:69330]
ENSRNOT00000004797	2069	1900.63	2703.04	89.0091	ENSRNOG00000003597	Tuba4a	tubulin, alpha 4A [Source:RGD Symbol;Acc:1359623]
ENSRNOT00000059190	2171	2002.63	2848.01	89.0063	ENSRNOG00000003399	Hnrnph1	heterogeneous nuclear ribonucleoprotein H1 [Source:RGD Symbol;Acc:620840]
ENSRNOT00000117539	1922	1753.63	2493.06	88.9763	ENSRNOG00000006364	Dld	dihydrolipoamide dehydrogenase [Source:RGD Symbol;Acc:735073]
ENSRNOT00000014002	5208	5039.63	7162	88.9438	ENSRNOG00000010427	Ipo7	importin 7 [Source:RGD Symbol;Acc:1310849]
ENSRNOT00000088588	1489	1320.63	1875.1	88.8635	ENSRNOG00000020918	Ccnd1	cyclin D1 [Source:RGD Symbol;Acc:68384]
ENSRNOT00000118108	557	388.864	552.064	88.8531	ENSRNOG00000012550	Uqcrh	ubiquinol-cytochrome c reductase hinge protein [Source:RGD Symbol;Acc:1305987]
ENSRNOT00000017601	1010	841.631	1194.71	88.8427	ENSRNOG00000013190	Rnaset2	ribonuclease T2 [Source:RGD Symbol;Acc:1309918]
ENSRNOT00000073082	2656	2487.63	3527.33	88.7442	ENSRNOG00000049219	Rnf187	ring finger protein 187 [Source:RGD Symbol;Acc:1308636]
ENSRNOT00000027088	2785	2616.63	3708	88.6906	ENSRNOG00000019980	Tomm20	translocase of outer mitochondrial membrane 20 [Source:RGD Symbol;Acc:708467]
ENSRNOT00000000749	914	745.715	1055.39	88.577	ENSRNOG00000000610	Cisd1	CDGSH iron sulfur domain 1 [Source:RGD Symbol;Acc:1309529]
ENSRNOT00000085463	1565	1396.63	1972.6	88.397	ENSRNOG00000005828	Skp1	S-phase kinase-associated protein 1 [Source:RGD Symbol;Acc:1359648]
ENSRNOT00000083442	1417	1248.63	1762.17	88.327	ENSRNOG00000054765	Renbp	renin binding protein [Source:RGD Symbol;Acc:621688]
ENSRNOT00000064068	1686	1517.63	2141.09	88.2979	ENSRNOG00000028062	Arpc5	actin related protein 2/3 complex, subunit 5 [Source:RGD Symbol;Acc:1311791]
ENSRNOT00000018122	1559	1390.63	1961.71	88.2883	ENSRNOG00000013201	Tex264	testis expressed 264 [Source:RGD Symbol;Acc:1359353]
ENSRNOT00000101866	2344	2175.63	3069	88.2861	ENSRNOG00000002642	Ptges3	prostaglandin E synthase 3 [Source:RGD Symbol;Acc:1561913]
ENSRNOT00000037016	1437	1268.63	1788.9	88.2534	ENSRNOG00000023375	Rab34	RAB34, member RAS oncogene family [Source:RGD Symbol;Acc:1305058]
ENSRNOT00000016851	1063	894.631	1260.84	88.2056	ENSRNOG00000028746	Gsto1	glutathione S-transferase omega 1 [Source:RGD Symbol;Acc:70952]
ENSRNOT00000099960	3879	3710.63	5226	88.1459	ENSRNOG00000066377	Smim14	small integral membrane protein 14 [Source:RGD Symbol;Acc:1311122]
ENSRNOT00000010409	2597	2428.63	3415	88.0054	ENSRNOG00000006331	Elovl5	ELOVL fatty acid elongase 5 [Source:RGD Symbol;Acc:620583]
ENSRNOT00000080048	2230	2061.63	2897.94	87.9749	ENSRNOG00000057589	Rnf11	ring finger protein 11 [Source:RGD Symbol;Acc:2321596]
ENSRNOT00000079414	4265	4096.63	5758.36	87.9736	ENSRNOG00000008283	B4galt5	beta-1,4-galactosyltransferase 5 [Source:RGD Symbol;Acc:1310062]
ENSRNOT00000029279	618	449.789	632.237	87.9735	ENSRNOG00000027028	Lamtor4	late endosomal/lysosomal adaptor, MAPK and MTOR activator 4 [Source:RGD Symbol;Acc:1309735]
ENSRNOT00000104593	2563	2394.63	3365.89	87.9714	ENSRNOG00000000571	Psap	prosaposin [Source:RGD Symbol;Acc:3423]
ENSRNOT00000079251	875	706.72	992.39	87.8851	ENSRNOG00000059837	Cdkn2a	cyclin-dependent kinase inhibitor 2A [Source:RGD Symbol;Acc:2323]
ENSRNOT00000117690	2417	2248.63	3157.46	87.8821	ENSRNOG00000056207	Capza2	capping actin protein of muscle Z-line subunit alpha 2 [Source:RGD Symbol;Acc:1549770]
ENSRNOT00000016881	1421	1252.63	1758.76	87.8744	ENSRNOG00000012641	Sfr1	SWI5-dependent homologous recombination repair protein 1 [Source:RGD Symbol;Acc:1305481]
ENSRNOT00000016872	4115	3946.63	5541	87.8703	ENSRNOG00000012549	Hs2st1	heparan sulfate 2-O-sulfotransferase 1 [Source:RGD Symbol;Acc:1305366]
ENSRNOT00000079554	3149	2980.63	4183.21	87.838	ENSRNOG00000052469	Bmpr1a	bone morphogenetic protein receptor type 1A [Source:RGD Symbol;Acc:70989]
ENSRNOT00000005803	1546	1377.63	1932	87.7717	ENSRNOG00000004301	Dcaf13	DDB1 and CUL4 associated factor 13 [Source:RGD Symbol;Acc:1308458]
ENSRNOT00000108932	2183	2014.63	2825.09	87.764	ENSRNOG00000033772	Serpinb9	serpin family B member 9 [Source:RGD Symbol;Acc:1549730]
ENSRNOT00000006223	1577	1408.63	1974.93	87.7477	ENSRNOG00000004474	Klhdc2	kelch domain containing 2 [Source:RGD Symbol;Acc:1306504]
ENSRNOT00000030340	944	775.712	1086.8	87.6859	ENSRNOG00000022153	Tmem134	transmembrane protein 134 [Source:RGD Symbol;Acc:1305824]
ENSRNOT00000098678	3796	3627.63	5082.22	87.682	ENSRNOG00000063103	Arpp19	cAMP-regulated phosphoprotein 19 [Source:RGD Symbol;Acc:71054]
ENSRNOT00000056289	2038	1869.63	2619	87.6718	ENSRNOG00000023816	Aph1a	aph-1 homolog A, gamma secretase subunit [Source:RGD Symbol;Acc:1311546]
ENSRNOT00000021400	2103	1934.63	2710	87.6701	ENSRNOG00000015591	Cndp2	carnosine dipeptidase 2 [Source:RGD Symbol;Acc:1305827]
ENSRNOT00000021309	2991	2822.63	3952.8	87.6458	ENSRNOG00000015619	Agfg1	ArfGAP with FG repeats 1 [Source:RGD Symbol;Acc:1560041]
ENSRNOT00000101711	2706	2537.63	3552.45	87.6153	ENSRNOG00000021113	Uba2	ubiquitin-like modifier activating enzyme 2 [Source:RGD Symbol;Acc:1312023]
ENSRNOT00000020770	2857	2688.63	3758.52	87.4916	ENSRNOG00000015162	Lonp2	lon peptidase 2, peroxisomal [Source:RGD Symbol;Acc:1305466]
ENSRNOT00000006578	1611	1442.63	2016.23	87.4711	ENSRNOG00000004904	Pa2g4	proliferation-associated 2G4 [Source:RGD Symbol;Acc:1302994]
ENSRNOT00000115501	3548	3379.63	4723	87.4639	ENSRNOG00000065643	Sox4	SRY-box transcription factor 4 [Source:RGD Symbol;Acc:1309488]
ENSRNOT00000000553	588	419.817	586.435	87.4259	ENSRNOG00000000473	Pfdn6	prefoldin subunit 6 [Source:RGD Symbol;Acc:1303006]
ENSRNOT00000076292	2419	2250.63	3143.16	87.4062	ENSRNOG00000051151	Gmps	guanine monophosphate synthase [Source:RGD Symbol;Acc:1310063]
ENSRNOT00000073983	1060	891.631	1245.1	87.3978	ENSRNOG00000047816	Ccs	copper chaperone for superoxide dismutase [Source:RGD Symbol;Acc:620403]
ENSRNOT00000035312	2544	2375.63	3313.76	87.3018	ENSRNOG00000023455	Pomgnt1	protein O-linked mannose N-acetylglucosaminyltransferase 1 (beta 1,2-) [Source:RGD Symbol;Acc:1359396]
ENSRNOT00000051428	2919	2750.63	3835	87.2596	ENSRNOG00000003014	Poglut1	protein O-glucosyltransferase 1 [Source:RGD Symbol;Acc:1306248]
ENSRNOT00000119465	576	407.83	568.248	87.2046	ENSRNOG00000047225	Tma7	translation machinery associated 7 homolog [Source:RGD Symbol;Acc:1584795]
ENSRNOT00000101188	908	739.715	1030.65	87.2022	ENSRNOG00000018816	Cox5a	cytochrome c oxidase subunit 5A [Source:RGD Symbol;Acc:620607]
ENSRNOT00000083557	1051	882.631	1229.65	87.1929	ENSRNOG00000053172	Ssr4	signal sequence receptor subunit 4 [Source:RGD Symbol;Acc:62034]
ENSRNOT00000024248	3221	3052.63	4252	87.1765	ENSRNOG00000017932	St3gal2	ST3 beta-galactoside alpha-2,3-sialyltransferase 2 [Source:RGD Symbol;Acc:68413]
ENSRNOT00000062054	4531	4362.63	6067.26	87.0412	ENSRNOG00000010286	Cast	calpastatin [Source:RGD Symbol;Acc:2278]
ENSRNOT00000007866	4597	4428.63	6155.1	86.9854	ENSRNOG00000005933	Yap1	Yes1 associated transcriptional regulator [Source:RGD Symbol;Acc:1306035]
ENSRNOT00000026416	4002	3833.63	5327	86.9666	ENSRNOG00000019507	Hnrnpul2	heterogeneous nuclear ribonucleoprotein U-like 2 [Source:RGD Symbol;Acc:1562784]
ENSRNOT00000072299	1774	1605.63	2231	86.9629	ENSRNOG00000049402	Nbl1	NBL1, DAN family BMP antagonist [Source:RGD Symbol;Acc:3151]
ENSRNOT00000029511	3470	3301.63	4585.71	86.9277	ENSRNOG00000025705	Armcx2	armadillo repeat containing, X-linked 2 [Source:RGD Symbol;Acc:1359132]
ENSRNOT00000120242	1944	1775.63	2464.59	86.8705	ENSRNOG00000010176	Map2k1	mitogen activated protein kinase kinase 1 [Source:RGD Symbol;Acc:70495]
ENSRNOT00000025791	3613	3444.63	4779	86.831	ENSRNOG00000018704	Nolc1	nucleolar and coiled-body phosphoprotein 1 [Source:RGD Symbol;Acc:621578]
ENSRNOT00000112618	4483	4314.63	5985.79	86.8277	ENSRNOG00000032677	Tssc4	tumor suppressing subtransferable candidate 4 [Source:RGD Symbol;Acc:1307043]
ENSRNOT00000099817	2947	2778.63	3852.82	86.7818	ENSRNOG00000021202	Rtn3	reticulon 3 [Source:RGD Symbol;Acc:620988]
ENSRNOT00000092476	2384	2215.63	3070.01	86.7208	ENSRNOG00000000471	B3galt4	Beta-1,3-galactosyltransferase 4 [Source:RGD Symbol;Acc:620328]
ENSRNOT00000091551	2573	2404.63	3330.71	86.6901	ENSRNOG00000054286	Rrm2	ribonucleotide reductase regulatory subunit M2 [Source:RGD Symbol;Acc:1598310]
ENSRNOT00000067849	941	772.712	1070.13	86.6761	ENSRNOG00000009856	Sypl1	synaptophysin-like 1 [Source:RGD Symbol;Acc:1359569]
ENSRNOT00000092910	1869	1700.63	2353.95	86.6299	ENSRNOG00000017235	Atp6v0d1	ATPase H+ transporting V0 subunit D1 [Source:RGD Symbol;Acc:1306159]
ENSRNOT00000114570	5269	5100.63	7059.25	86.6193	ENSRNOG00000002171	Phldb2	pleckstrin homology-like domain, family B, member 2 [Source:RGD Symbol;Acc:1591402]
ENSRNOT00000024753	4342	4173.63	5773.19	86.5729	ENSRNOG00000018345	Abce1	ATP binding cassette subfamily E member 1 [Source:RGD Symbol;Acc:1305301]
ENSRNOT00000021105	2465	2296.63	3172.67	86.4597	ENSRNOG00000015511	Atic	5-aminoimidazole-4-carboxamide ribonucleotide formyltransferase/IMP cyclohydrolase [Source:RGD Symbol;Acc:70879]
ENSRNOT00000005016	7246	7077.63	9775.45	86.4429	ENSRNOG00000003495	Prpf8	pre-mRNA processing factor 8 [Source:RGD Symbol;Acc:1305467]
ENSRNOT00000023854	4120	3951.63	5451	86.3337	ENSRNOG00000017724	Sf3b3	splicing factor 3b, subunit 3 [Source:RGD Symbol;Acc:1311636]
ENSRNOT00000034957	944	775.712	1069.59	86.2973	ENSRNOG00000028041	Tnnt1	troponin T1, slow skeletal type [Source:RGD Symbol;Acc:621852]
ENSRNOT00000118414	3323	3154.63	4345.97	86.2221	ENSRNOG00000033280	Pam	peptidylglycine alpha-amidating monooxygenase [Source:RGD Symbol;Acc:3252]
ENSRNOT00000079437	3223	3054.63	4205.99	86.1767	ENSRNOG00000005406	Clint1	clathrin interactor 1 [Source:RGD Symbol;Acc:1303328]
ENSRNOT00000095885	4498	4329.63	5947.94	85.9797	ENSRNOG00000067284	Spin1	spindlin 1 [Source:RGD Symbol;Acc:1306210]
ENSRNOT00000004308	1908	1739.63	2389.05	85.9507	ENSRNOG00000003147	Sqstm1	sequestosome 1 [Source:RGD Symbol;Acc:69287]
ENSRNOT00000027634	1515	1346.63	1847.95	85.8861	ENSRNOG00000020383	Dapk3	death-associated protein kinase 3 [Source:RGD Symbol;Acc:621766]
ENSRNOT00000006407	1080	911.631	1250.98	85.8842	ENSRNOG00000025792	Crk	CRK proto-oncogene, adaptor protein [Source:RGD Symbol;Acc:2405]
ENSRNOT00000012837	3328	3159.63	4335.04	85.8691	ENSRNOG00000009244	Abhd4	abhydrolase domain containing 4, N-acyl phospholipase B [Source:RGD Symbol;Acc:1311858]
ENSRNOT00000112148	1505	1336.63	1833.54	85.8536	ENSRNOG00000007998	Ssb	small RNA binding exonuclease protection factor La [Source:RGD Symbol;Acc:620804]
ENSRNOT00000074404	1703	1534.63	2104	85.8069	ENSRNOG00000048682	Zwint	ZW10 interacting kinetochore protein [Source:RGD Symbol;Acc:628671]
ENSRNOT00000017485	4928	4759.63	6525.02	85.8003	ENSRNOG00000012206	Dennd5a	DENN domain containing 5A [Source:RGD Symbol;Acc:1306759]
ENSRNOT00000000650	1868	1699.63	2330	85.7989	ENSRNOG00000000541	Glo1	glyoxalase 1 [Source:RGD Symbol;Acc:2702]
ENSRNOT00000014089	873	704.72	964	85.6132	ENSRNOG00000010549	Tspo	translocator protein [Source:RGD Symbol;Acc:2228]
ENSRNOT00000071817	697	528.745	722.887	85.5668	ENSRNOG00000051180	Chchd2l3	coiled-coil-helix-coiled-coil-helix domain containing protein 2-like 3 [Source:RGD Symbol;Acc:1309819]
ENSRNOT00000001099	1099	930.631	1272	85.5441	ENSRNOG00000000827	Ier3	immediate early response 3 [Source:RGD Symbol;Acc:1303321]
ENSRNOT00000010399	1316	1147.63	1568.17	85.5208	ENSRNOG00000007769	Marchf2	membrane associated ring-CH-type finger 2 [Source:RGD Symbol;Acc:1306395]
ENSRNOT00000054864	1404	1235.63	1684.8	85.3373	ENSRNOG00000020300	Lsp1	lymphocyte-specific protein 1 [Source:RGD Symbol;Acc:1306133]
ENSRNOT00000096168	6229	6060.63	8263.71	85.337	ENSRNOG00000004291	Cltc	clathrin heavy chain [Source:RGD Symbol;Acc:2364]
ENSRNOT00000010463	2915	2746.63	3744.15	85.3166	ENSRNOG00000007726	Mcam	melanoma cell adhesion molecule [Source:RGD Symbol;Acc:620463]
ENSRNOT00000084760	3479	3310.63	4512.36	85.3047	ENSRNOG00000009954	Cacul1	CDK2-associated, cullin domain 1 [Source:RGD Symbol;Acc:1308127]
ENSRNOT00000096470	2574	2405.63	3278.68	85.3003	ENSRNOG00000007921	Hnrnpm	heterogeneous nuclear ribonucleoprotein M [Source:RGD Symbol;Acc:620369]
ENSRNOT00000106121	1234	1065.63	1449.79	85.1486	ENSRNOG00000003890	Nap1l1	nucleosome assembly protein 1-like 1 [Source:RGD Symbol;Acc:71094]
ENSRNOT00000117216	1321	1152.63	1566.69	85.0693	ENSRNOG00000001596	Atp5mc3	ATP synthase membrane subunit c locus 3 [Source:RGD Symbol;Acc:620052]
ENSRNOT00000006209	3555	3386.63	4601.38	85.0356	ENSRNOG00000004420	Rad21	RAD21 cohesin complex component [Source:RGD Symbol;Acc:1594529]
ENSRNOT00000111871	1123	954.631	1296.7	85.0131	ENSRNOG00000001829	Ube2v2	ubiquitin conjugating enzyme E2 V2 [Source:RGD Symbol;Acc:727838]
ENSRNOT00000095164	5000	4831.63	6558.7	84.958	ENSRNOG00000010117	Eif3a	eukaryotic translation initiation factor 3, subunit A [Source:RGD Symbol;Acc:1307269]
ENSRNOT00000014756	1080	911.631	1236.86	84.9142	ENSRNOG00000011100	LOC120096281	heterogeneous nuclear ribonucleoprotein A3-like [Source:RGD Symbol;Acc:41086608]
ENSRNOT00000026760	4428	4259.63	5777.85	84.8935	ENSRNOG00000019742	Stat3	signal transducer and activator of transcription 3 [Source:RGD Symbol;Acc:3772]
ENSRNOT00000015318	2346	2177.63	2949.4	84.7677	ENSRNOG00000011158	Ppp2r2a	protein phosphatase 2, regulatory subunit B, alpha [Source:RGD Symbol;Acc:620919]
ENSRNOT00000038879	2177	2008.63	2718	84.6895	ENSRNOG00000021824	Dnajb1	DnaJ heat shock protein family (Hsp40) member B1 [Source:RGD Symbol;Acc:1304725]
ENSRNOT00000023515	630	461.783	624.554	84.6471	ENSRNOG00000017372	Higd2a	HIG1 hypoxia inducible domain family, member 2A [Source:RGD Symbol;Acc:1309691]
ENSRNOT00000116552	2138	1969.63	2661.72	84.578	ENSRNOG00000030680	Ddx5	DEAD-box helicase 5 [Source:RGD Symbol;Acc:619906]
ENSRNOT00000088874	1467	1298.63	1754.7	84.5661	ENSRNOG00000054391	Snrpn	small nuclear ribonucleoprotein polypeptide N [Source:RGD Symbol;Acc:621306]
ENSRNOT00000013747	1653	1484.63	2005.71	84.5531	ENSRNOG00000010252	Hexa	hexosaminidase subunit alpha [Source:RGD Symbol;Acc:2792]
ENSRNOT00000115486	1917	1748.63	2359.09	84.4357	ENSRNOG00000008245	AABR07054614.1	prostaglandin I2 synthase [Source:RGD Symbol;Acc:3438]
ENSRNOT00000116964	1142	973.631	1313.4	84.4276	ENSRNOG00000016161	Lman2	lectin, mannose-binding 2 [Source:RGD Symbol;Acc:1308965]
ENSRNOT00000097521	2277	2108.63	2843.89	84.4098	ENSRNOG00000016459	Eif3j	eukaryotic translation initiation factor 3, subunit J [Source:RGD Symbol;Acc:1593338]
ENSRNOT00000000535	3647	3478.63	4691.22	84.4029	ENSRNOG00000000461	Brd2	bromodomain containing 2 [Source:RGD Symbol;Acc:1303324]
ENSRNOT00000003782	2129	1960.63	2644	84.4007	ENSRNOG00000045695	Rlim	ring finger protein, LIM domain interacting [Source:RGD Symbol;Acc:1559832]
ENSRNOT00000024083	867	698.72	942.151	84.3913	ENSRNOG00000017851	Etfb	electron transfer flavoprotein subunit beta [Source:RGD Symbol;Acc:1303312]
ENSRNOT00000004783	1575	1406.63	1896	84.3604	ENSRNOG00000003583	Smyd2	SET and MYND domain containing 2 [Source:RGD Symbol;Acc:727785]
ENSRNOT00000101344	2277	2108.63	2841.45	84.3374	ENSRNOG00000019244	Mxra8	matrix remodeling associated 8 [Source:RGD Symbol;Acc:1359356]
ENSRNOT00000024321	1938	1769.63	2384.12	84.3192	ENSRNOG00000017781	Dnajc7	DnaJ heat shock protein family (Hsp40) member C7 [Source:RGD Symbol;Acc:1303226]
ENSRNOT00000028514	878	709.72	955.395	84.2513	ENSRNOG00000021006	Tmem147	transmembrane protein 147 [Source:RGD Symbol;Acc:1304706]
ENSRNOT00000103098	2014	1845.63	2483.27	84.209	ENSRNOG00000004613	Gpm6b	glycoprotein m6b [Source:RGD Symbol;Acc:620580]
ENSRNOT00000001365	1814	1645.63	2213.24	84.1738	ENSRNOG00000001032	Ccz1b	CCZ1 homolog B, vacuolar protein trafficking and biogenesis associated [Source:RGD Symbol;Acc:1306410]
ENSRNOT00000054890	2825	2656.63	3570	84.1041	ENSRNOG00000017635	Inpp5a	inositol polyphosphate-5-phosphatase A [Source:RGD Symbol;Acc:1306168]
ENSRNOT00000005124	1692	1523.63	2046.82	84.0774	ENSRNOG00000003853	Scoc	short coiled-coil protein [Source:RGD Symbol;Acc:1311860]
ENSRNOT00000018603	1218	1049.63	1410	84.0742	ENSRNOG00000013889	Tmed3	transmembrane p24 trafficking protein 3 [Source:RGD Symbol;Acc:1303327]
ENSRNOT00000099649	2464	2295.63	3083.74	84.0728	ENSRNOG00000003402	Stx6	syntaxin 6 [Source:RGD Symbol;Acc:61915]
ENSRNOT00000005694	864	695.72	934.513	84.068	ENSRNOG00000004312	Tmbim4	transmembrane BAX inhibitor motif containing 4 [Source:RGD Symbol;Acc:735173]
ENSRNOT00000019059	2740	2571.63	3452.82	84.0321	ENSRNOG00000013949	Idh2	isocitrate dehydrogenase (NADP(+)) 2 [Source:RGD Symbol;Acc:1597139]
ENSRNOT00000073005	5086	4917.63	6602.01	84.0235	ENSRNOG00000050323	Srsf1	serine and arginine rich splicing factor 1 [Source:RGD Symbol;Acc:1587490]
ENSRNOT00000030056	1906	1737.63	2332.75	84.0215	ENSRNOG00000021881	Metap2	methionyl aminopeptidase 2 [Source:RGD Symbol;Acc:70995]
ENSRNOT00000025955	752	583.737	783	83.9508	ENSRNOG00000019178	Taf10	TATA-box binding protein associated factor 10 [Source:RGD Symbol;Acc:1305907]
ENSRNOT00000037453	2104	1935.63	2596	83.9387	ENSRNOG00000006741	Podnl1	podocan-like 1 [Source:RGD Symbol;Acc:1307753]
ENSRNOT00000116081	1846	1677.63	2248.46	83.882	ENSRNOG00000020225	Dlgap4	DLG associated protein 4 [Source:RGD Symbol;Acc:708350]
ENSRNOT00000112627	3434	3265.63	4376.41	83.8747	ENSRNOG00000056148	Nudcd3	NudC domain containing 3 [Source:RGD Symbol;Acc:1642416]
ENSRNOT00000115842	1276	1107.63	1483.8	83.8416	ENSRNOG00000000164	Lamp2	lysosomal-associated membrane protein 2 [Source:RGD Symbol;Acc:2990]
ENSRNOT00000100098	2875	2706.63	3622.69	83.7688	ENSRNOG00000004726	Mapkapk2	MAPK activated protein kinase 2 [Source:RGD Symbol;Acc:631362]
ENSRNOT00000049812	2734	2565.63	3433.58	83.7594	ENSRNOG00000021202	Rtn3	reticulon 3 [Source:RGD Symbol;Acc:620988]
ENSRNOT00000019405	1285	1116.63	1493.81	83.727	ENSRNOG00000014317	Arpc5l	actin related protein 2/3 complex, subunit 5-like [Source:RGD Symbol;Acc:1308867]
ENSRNOT00000103488	2768	2599.63	3477.7	83.7261	ENSRNOG00000011857	Mtpn	myotrophin [Source:RGD Symbol;Acc:619806]
ENSRNOT00000014065	2809	2640.63	3530.7	83.6823	ENSRNOG00000010584	Tmem123	transmembrane protein 123 [Source:RGD Symbol;Acc:1305625]
ENSRNOT00000081787	1150	981.631	1311.67	83.6287	ENSRNOG00000025892	Set	Set nuclear proto-oncogene [Source:RGD Symbol;Acc:41368318]
ENSRNOT00000105761	7553	7384.63	9867.05	83.6255	ENSRNOG00000002886	Myh10	myosin heavy chain 10 [Source:RGD Symbol;Acc:71000]
ENSRNOT00000087033	1773	1604.63	2143.12	83.5895	ENSRNOG00000005387	Rbm3	RNA binding motif protein 3 [Source:RGD Symbol;Acc:620145]
ENSRNOT00000118043	1923	1754.63	2338.64	83.4177	ENSRNOG00000010947	Mmp14	matrix metallopeptidase 14 [Source:RGD Symbol;Acc:620198]
ENSRNOT00000019320	10110	9941.63	13243.4	83.3724	ENSRNOG00000014230	Map1a	microtubule-associated protein 1A [Source:RGD Symbol;Acc:3042]
ENSRNOT00000102073	3840	3671.63	4890.72	83.3669	ENSRNOG00000006526	Sema3c	semaphorin 3C [Source:RGD Symbol;Acc:1309343]
ENSRNOT00000078834	3384	3215.63	4283.05	83.3617	ENSRNOG00000052963	Brox	BRO1 domain and CAAX motif containing [Source:RGD Symbol;Acc:1307161]
ENSRNOT00000112407	1350	1181.63	1573.67	83.3511	ENSRNOG00000062930	ENSRNOG00000062930	None
ENSRNOT00000088378	5945	5776.63	7693	83.3492	ENSRNOG00000004696	Arhgap5	Rho GTPase activating protein 5 [Source:RGD Symbol;Acc:1308507]
ENSRNOT00000017381	1476	1307.63	1741	83.3286	ENSRNOG00000013011	Dnajb4	DnaJ heat shock protein family (Hsp40) member B4 [Source:RGD Symbol;Acc:1305826]
ENSRNOT00000067405	2281	2112.63	2811.18	83.281	ENSRNOG00000043436	Micu1	mitochondrial calcium uptake 1 [Source:RGD Symbol;Acc:735033]
ENSRNOT00000021455	2696	2527.63	3361.52	83.2344	ENSRNOG00000015948	Slc1a5	solute carrier family 1 member 5 [Source:RGD Symbol;Acc:708512]
ENSRNOT00000119198	393	226.871	301.489	83.1711	ENSRNOG00000013118	Atox1	antioxidant 1 copper chaperone [Source:RGD Symbol;Acc:621684]
ENSRNOT00000118879	1454	1285.63	1708.31	83.1629	ENSRNOG00000017962	Serpinb6a	serpin family B member 6A [Source:RGD Symbol;Acc:735108]
ENSRNOT00000107757	1649	1480.63	1967.13	83.151	ENSRNOG00000028062	Arpc5	actin related protein 2/3 complex, subunit 5 [Source:RGD Symbol;Acc:1311791]
ENSRNOT00000015240	2448	2279.63	3025.76	83.0713	ENSRNOG00000011027	Uba5	ubiquitin-like modifier activating enzyme 5 [Source:RGD Symbol;Acc:1311702]
ENSRNOT00000001205	2404	2235.63	2964	82.9771	ENSRNOG00000000906	Medag	mesenteric estrogen-dependent adipogenesis [Source:RGD Symbol;Acc:1307396]
ENSRNOT00000106064	2770	2601.63	3448.83	82.9671	ENSRNOG00000064318	Kmt5a	lysine methyltransferase 5A [Source:RGD Symbol;Acc:1587560]
ENSRNOT00000088330	1095	926.631	1228	82.9415	ENSRNOG00000060530	Cdc34	cell division cycle 34, ubiqiutin conjugating enzyme [Source:RGD Symbol;Acc:1305411]
ENSRNOT00000112248	2038	1869.63	2476.29	82.8946	ENSRNOG00000017441	Tpm3	tropomyosin 3 [Source:RGD Symbol;Acc:621546]
ENSRNOT00000086775	4223	4054.63	5368.56	82.868	ENSRNOG00000003407	Ptpn14	protein tyrosine phosphatase, non-receptor type 14 [Source:RGD Symbol;Acc:1307885]
ENSRNOT00000014788	2718	2549.63	3372.56	82.7872	ENSRNOG00000011124	AABR07067267.1	None
ENSRNOT00000026960	1967	1798.63	2376.17	82.6829	ENSRNOG00000019891	Sgta	small glutamine rich tetratricopeptide repeat co-chaperone alpha [Source:RGD Symbol;Acc:620815]
ENSRNOT00000100742	3516	3347.63	4417.96	82.597	ENSRNOG00000016552	Hmgcs1	3-hydroxy-3-methylglutaryl-CoA synthase 1 [Source:RGD Symbol;Acc:70970]
ENSRNOT00000095450	1120	951.631	1255.65	82.581	ENSRNOG00000051615	Hmgn2	high mobility group nucleosomal binding domain 2 [Source:RGD Symbol;Acc:620649]
ENSRNOT00000025222	4058	3889.63	5129.24	82.5324	ENSRNOG00000018659	Csf1	colony stimulating factor 1 [Source:RGD Symbol;Acc:621063]
ENSRNOT00000102084	3403	3234.63	4265.04	82.5237	ENSRNOG00000061108	Arcn1	archain 1 [Source:RGD Symbol;Acc:1359110]
ENSRNOT00000012022	3333	3164.63	4171.13	82.4918	ENSRNOG00000008825	Ssrp1	structure specific recognition protein 1 [Source:RGD Symbol;Acc:621143]
ENSRNOT00000054936	3445	3276.63	4314.55	82.4116	ENSRNOG00000036676	Csnk1d	casein kinase 1, delta [Source:RGD Symbol;Acc:71031]
ENSRNOT00000010636	5508	5339.63	7028	82.376	ENSRNOG00000008061	Nuak1	NUAK family kinase 1 [Source:RGD Symbol;Acc:1309956]
ENSRNOT00000023741	4239	4070.63	5357.65	82.3746	ENSRNOG00000017195	Ctr9	CTR9 homolog, Paf1/RNA polymerase II complex component [Source:RGD Symbol;Acc:1311097]
ENSRNOT00000050061	4333	4164.63	5477	82.3089	ENSRNOG00000032492	Usp22	ubiquitin specific peptidase 22 [Source:RGD Symbol;Acc:1310354]
ENSRNOT00000008566	3117	2948.63	3876.74	82.2862	ENSRNOG00000005923	Mtmr2	myotubularin related protein 2 [Source:RGD Symbol;Acc:1311865]
ENSRNOT00000101185	1293	1124.63	1478	82.2517	ENSRNOG00000066630	Fam32a	family with sequence similarity 32, member A [Source:RGD Symbol;Acc:1561287]
ENSRNOT00000096943	1309	1140.63	1499	82.2502	ENSRNOG00000069121	Atp5mc1	ATP synthase membrane subunit c locus 1 [Source:RGD Symbol;Acc:61933]
ENSRNOT00000018470	2296	2127.63	2794	82.1884	ENSRNOG00000013256	Ric8a	RIC8 guanine nucleotide exchange factor A [Source:RGD Symbol;Acc:727957]
ENSRNOT00000101055	1088	919.631	1206.92	82.1382	ENSRNOG00000018945	Nutf2	nuclear transport factor 2 [Source:RGD Symbol;Acc:1359213]
ENSRNOT00000074673	1284	1115.63	1463.91	82.1251	ENSRNOG00000007134	Strap	serine/threonine kinase receptor associated protein [Source:RGD Symbol;Acc:1311114]
ENSRNOT00000027381	979	810.705	1063.11	82.0722	ENSRNOG00000020178	Cope	COPI coat complex subunit epsilon [Source:RGD Symbol;Acc:1306785]
ENSRNOT00000017927	2334	2165.63	2838.23	82.0243	ENSRNOG00000012975	Ggcx	gamma-glutamyl carboxylase [Source:RGD Symbol;Acc:68383]
ENSRNOT00000073689	3271	3102.63	4066	82.0196	ENSRNOG00000048723	Pros1	protein S [Source:RGD Symbol;Acc:620971]
ENSRNOT00000013570	4348	4179.63	5474.72	81.9792	ENSRNOG00000009977	Thrap3	thyroid hormone receptor associated protein 3 [Source:RGD Symbol;Acc:1306129]
ENSRNOT00000005190	654	485.773	636	81.9415	ENSRNOG00000003833	Nenf	neudesin neurotrophic factor [Source:RGD Symbol;Acc:1303289]
ENSRNOT00000010674	2849	2680.63	3509	81.9269	ENSRNOG00000007213	Yars1	tyrosyl-tRNA synthetase 1 [Source:RGD Symbol;Acc:1307616]
ENSRNOT00000076637	1324	1155.63	1512.73	81.9263	ENSRNOG00000007532	C3h9orf78	similar to human chromosome 9 open reading frame 78 [Source:RGD Symbol;Acc:1305178]
ENSRNOT00000073599	1131	962.631	1259.09	81.8612	ENSRNOG00000045647	Hax1	HCLS1 associated protein X-1 [Source:RGD Symbol;Acc:727960]
ENSRNOT00000049048	1765	1596.63	2086.47	81.7877	ENSRNOG00000030628	Eif4a1	eukaryotic translation initiation factor 4A1 [Source:RGD Symbol;Acc:735141]
ENSRNOT00000007073	3862	3693.63	4825.25	81.761	ENSRNOG00000004908	Smc6	structural maintenance of chromosomes 6 [Source:RGD Symbol;Acc:1311214]
ENSRNOT00000026481	3307	3138.63	4099.71	81.751	ENSRNOG00000019451	Smtn	smoothelin [Source:RGD Symbol;Acc:1310216]
ENSRNOT00000057176	1778	1609.63	2101.56	81.7139	ENSRNOG00000014204	Pacsin3	protein kinase C and casein kinase substrate in neurons 3 [Source:RGD Symbol;Acc:1307327]
ENSRNOT00000116107	4610	4441.63	5798	81.6989	ENSRNOG00000013265	Tgfbr2	transforming growth factor, beta receptor 2 [Source:RGD Symbol;Acc:69651]
ENSRNOT00000092456	700	531.744	693.287	81.6001	ENSRNOG00000043348	Rpl39-ps13	ribosomal protein L39, pseudogene 13 [Source:RGD Symbol;Acc:9391515]
ENSRNOT00000018118	1416	1247.63	1625.27	81.5305	ENSRNOG00000013536	Cdc42	cell division cycle 42 [Source:RGD Symbol;Acc:71043]
ENSRNOT00000016112	1630	1461.63	1901.66	81.4285	ENSRNOG00000011853	Mbd2	methyl-CpG binding domain protein 2 [Source:RGD Symbol;Acc:1595452]
ENSRNOT00000096142	2465	2296.63	2981.13	81.2401	ENSRNOG00000004904	Pa2g4	proliferation-associated 2G4 [Source:RGD Symbol;Acc:1302994]
ENSRNOT00000000492	2629	2460.63	3194	81.2398	ENSRNOG00000000431	Atf6b	activating transcription factor 6 beta [Source:RGD Symbol;Acc:1303317]
ENSRNOT00000018194	1557	1388.63	1801.79	81.2078	ENSRNOG00000013381	Tsg101	tumor susceptibility 101 [Source:RGD Symbol;Acc:3909]
ENSRNOT00000004042	1838	1669.63	2166	81.1929	ENSRNOG00000003026	Rad23a	RAD23 homolog A, nucleotide excision repair protein [Source:RGD Symbol;Acc:1309899]
ENSRNOT00000103934	3676	3507.63	4547.68	81.1439	ENSRNOG00000004621	Rtn4	reticulon 4 [Source:RGD Symbol;Acc:620989]
ENSRNOT00000116522	1533	1364.63	1768.15	81.0934	ENSRNOG00000050044	Ptp4a2	protein tyrosine phosphatase 4A2 [Source:RGD Symbol;Acc:619786]
ENSRNOT00000037072	1433	1264.63	1637.02	81.0158	ENSRNOG00000021316	Tmem98	transmembrane protein 98 [Source:RGD Symbol;Acc:1359736]
ENSRNOT00000067920	4784	4615.63	5974.55	81.013	ENSRNOG00000000645	Reep3	receptor accessory protein 3 [Source:RGD Symbol;Acc:1560401]
ENSRNOT00000027076	1316	1147.63	1485	80.985	ENSRNOG00000019987	Scand1	SCAN domain-containing 1 [Source:RGD Symbol;Acc:1308530]
ENSRNOT00000094198	5107	4938.63	6382.55	80.885	ENSRNOG00000031709	Ppfibp1	PPFIA binding protein 1 [Source:RGD Symbol;Acc:1310010]
ENSRNOT00000010929	1242	1073.63	1387.41	80.878	ENSRNOG00000008247	Ikbip	IKBKB interacting protein [Source:RGD Symbol;Acc:1305457]
ENSRNOT00000019862	4509	4340.63	5608.31	80.8647	ENSRNOG00000014616	Iars1	isoleucyl-tRNA synthetase 1 [Source:RGD Symbol;Acc:621022]
ENSRNOT00000118719	1299	1130.63	1460.4	80.8409	ENSRNOG00000028585	Tceal8	transcription elongation factor A like 8 [Source:RGD Symbol;Acc:1359631]
ENSRNOT00000118840	2100	1931.63	2492.88	80.7714	ENSRNOG00000018677	Akt2	AKT serine/threonine kinase 2 [Source:RGD Symbol;Acc:2082]
ENSRNOT00000011174	1715	1546.63	1995.81	80.7632	ENSRNOG00000007998	Ssb	small RNA binding exonuclease protection factor La [Source:RGD Symbol;Acc:620804]
ENSRNOT00000108925	6222	6053.63	7810.92	80.7545	ENSRNOG00000018951	Col4a5	collagen type IV alpha 5 chain [Source:RGD Symbol;Acc:1565499]
ENSRNOT00000100738	2439	2270.63	2921.93	80.5385	ENSRNOG00000006735	Cdkn2b	cyclin-dependent kinase inhibitor 2B [Source:RGD Symbol;Acc:2324]
[truncated: 52,852 more rows]
